# Supplementary material for: Molecular dynamics of the host response to Streptococcus pneumoniae pneumonia in baboons
Source: Animal Model Exp Med. 2025 Sep 14;8(10):1896–907. doi: 10.1002/ame2.70079 (PMC12660496; doi:10.1002/ame2.70079)
Supplement: Supplementary file 1 — Data S1. [file AME2-8-1896-s001.zip › ame270079-sup-0008-TableS4@Supplemental Table 4.xlsx]

## Sheet: UP-regulated genes
Table S4: Top up-regulated genes
Gene	mRNA	Refseq	UCSC ID	Description	Chr	Fold Change of Normalized Expression
IL22RA2	NM_181309	NM_181309	uc003qhm.3	Homo sapiens interleukin 22 receptor, alpha 2 (IL22RA2), transcript variant 2, mRNA.	chr6	434.298
AK311181	AK311181		uc010eif.1	Homo sapiens cDNA FLJ39530 fis, clone PUAEN2004400.	chr19	371.121
CD177	AM884905		uc021uvf.1	Homo sapiens CD177 molecule (CD177), mRNA.	chr19	189.971
CD177	AJ310433		uc010eis.3	Homo sapiens CD177 molecule (CD177), mRNA.	chr19	131.217
CD177	AJ305326		uc002owj.3	Homo sapiens CD177 molecule (CD177), mRNA.	chr19	108.663
C19orf59	NM_174918	NM_174918	uc002mhh.1	Homo sapiens chromosome 19 open reading frame 59 (C19orf59), mRNA.	chr19	65.2541
S100P	NM_005980	NM_005980	uc003gjl.3	Homo sapiens S100 calcium binding protein P (S100P), mRNA.	chr4	52.947
S100A8	NM_002964	NM_002964	uc001fbs.3	Homo sapiens S100 calcium binding protein A8 (S100A8), mRNA.	chr1	49.5361
FAM106CP	NR_026810		uc002gqo.2	Homo sapiens family with sequence similarity 106, member C, pseudogene (FAM106CP), non-coding RNA.	chr17	49.0555
S100A12	NM_005621	NM_005621	uc001fbr.1	Homo sapiens S100 calcium binding protein A12 (S100A12), mRNA.	chr1	25.5272
STOM	NM_004099	NM_004099	uc004blh.3	Homo sapiens stomatin (STOM), transcript variant 1, mRNA.	chr9	22.5863
CSTA	NM_005213	NM_005213	uc003eex.3	Homo sapiens cystatin A (stefin A) (CSTA), mRNA.	chr3	22.0878
S100A9	NM_002965	NM_002965	uc001fbq.3	Homo sapiens S100 calcium binding protein A9 (S100A9), mRNA.	chr1	16.4905
PYGL	NM_002863	NM_002863	uc001wyu.3	Homo sapiens phosphorylase, glycogen, liver (PYGL), transcript variant 1, mRNA.	chr14	15.0966
HP	CCDS45525	NM_001126102	uc021tld.1	Homo sapiens haptoglobin (HP), transcript variant 2, mRNA.	chr16	14.0569
GYG1	NM_004130	NM_004130	uc003ewn.3	Homo sapiens glycogenin 1 (GYG1), transcript variant 1, mRNA.	chr3	12.7905
PLSCR1	NM_021105	NM_021105	uc003evx.4	Homo sapiens phospholipid scramblase 1 (PLSCR1), mRNA.	chr3	12.2181
DYSF	AK303364	NM_001130984	uc010yqz.2	Homo sapiens dysferlin, limb girdle muscular dystrophy 2B (autosomal recessive) (DYSF), transcript variant 5, mRNA.	chr2	11.1867
HK3	NM_002115	NM_002115	uc003mfa.3	Homo sapiens hexokinase 3 (white cell) (HK3), nuclear gene encoding mitochondrial protein, mRNA.	chr5	11.0288
F5	NM_000130	NM_000130	uc001ggg.1	Homo sapiens coagulation factor V (proaccelerin, labile factor) (F5), mRNA.	chr1	10.5905
TXN	NM_003329	NM_003329	uc004bep.2	Homo sapiens thioredoxin (TXN), transcript variant 1, mRNA.	chr9	10.4512
EMR1	AK297003	NM_001974	uc010xji.2	Homo sapiens egf-like module containing, mucin-like, hormone receptor-like 1 (EMR1), transcript variant 1, mRNA.	chr19	10.1621
SLC39A8	NM_001135148	NM_001135148	uc003hwa.1	Homo sapiens solute carrier family 39 (zinc transporter), member 8 (SLC39A8), transcript variant 4, mRNA.	chr4	10.14
ETV1	NM_004956	NM_004956	uc022aab.1	Homo sapiens ets variant 1 (ETV1), transcript variant 1, mRNA.	chr7	10.0598
LGALS8-AS1	NR_034040		uc001hxx.3	Homo sapiens LGALS8 antisense RNA 1 (non-protein coding) (LGALS8-AS1), non-coding RNA.	chr1	9.48492
STARD8	NM_001142504	NM_001142504	uc004dxc.4	Homo sapiens StAR-related lipid transfer (START) domain containing 8 (STARD8), transcript variant 3, mRNA.	chrX	9.4235
DYSF	AK295004	NM_001130976	uc010yqy.2	Homo sapiens dysferlin, limb girdle muscular dystrophy 2B (autosomal recessive) (DYSF), transcript variant 9, mRNA.	chr2	9.28028
GYG1	NM_001184720	NM_001184720	uc003ewo.3	Homo sapiens glycogenin 1 (GYG1), transcript variant 2, mRNA.	chr3	9.11599
CA4	AK298710		uc010wou.2	Homo sapiens carbonic anhydrase IV (CA4), mRNA.	chr17	8.89531
PFKFB3	NM_004566	NM_004566	uc001ije.3	Homo sapiens 6-phosphofructo-2-kinase/fructose-2,6-biphosphatase 3 (PFKFB3), transcript variant 1, mRNA.	chr10	7.76878
CEBPB	NM_005194	NM_005194	uc002xvi.2	Homo sapiens CCAAT/enhancer binding protein (C/EBP), beta (CEBPB), mRNA.	chr20	7.74732
NINJ2	NM_016533	NM_016533	uc001qil.3	Homo sapiens ninjurin 2 (NINJ2), mRNA.	chr12	7.64669
SERPINB1	NM_030666	NM_030666	uc003mub.3	Homo sapiens serpin peptidase inhibitor, clade B (ovalbumin), member 1 (SERPINB1), mRNA.	chr6	7.57294
RRP12	NM_015179	NM_015179	uc001knf.3	Homo sapiens ribosomal RNA processing 12 homolog (S. cerevisiae) (RRP12), transcript variant 1, mRNA.	chr10	7.28961
FCGR2B	NM_001002275	NM_001002275	uc001gay.2	Homo sapiens Fc fragment of IgG, low affinity IIb, receptor (CD32) (FCGR2B), transcript variant 4, mRNA.	chr1	6.6768
SERPINA1	BX248257	NM_001127707	uc001yda.1	Homo sapiens serpin peptidase inhibitor, clade A (alpha-1 antiproteinase, antitrypsin), member 1 (SERPINA1), transcript variant 11, mRNA.	chr14	6.6136
ABHD16B	NM_080622	NM_080622	uc002ygx.1	Homo sapiens abhydrolase domain containing 16B (ABHD16B), mRNA.	chr20	6.44437
ALOX5AP	NM_001629	NM_001629	uc001utf.2	Homo sapiens arachidonate 5-lipoxygenase-activating protein (ALOX5AP), transcript variant 1, mRNA.	chr13	6.26872
ARG2	NM_001172	NM_001172	uc001xjs.3	Homo sapiens arginase, type II (ARG2), nuclear gene encoding mitochondrial protein, mRNA.	chr14	6.14372
HP	NM_005143	NM_005143	uc002fbr.4	Homo sapiens haptoglobin (HP), transcript variant 1, mRNA.	chr16	6.09915
SERPINA1	NM_001002235	NM_001002235	uc001ycz.4	Homo sapiens serpin peptidase inhibitor, clade A (alpha-1 antiproteinase, antitrypsin), member 1 (SERPINA1), transcript variant 3, mRNA.	chr14	5.97354
ANPEP	NM_001150	NM_001150	uc002bop.4	Homo sapiens alanyl (membrane) aminopeptidase (ANPEP), mRNA.	chr15	5.95
IRAK3	NM_007199	NM_007199	uc001sth.3	Homo sapiens interleukin-1 receptor-associated kinase 3 (IRAK3), transcript variant 1, mRNA.	chr12	5.90683
TBC1D2	AB449882	NM_018421	uc011lvb.2	Homo sapiens TBC1 domain family, member 2 (TBC1D2), mRNA.	chr9	5.82902
UPP1	NM_003364	NM_003364	uc003tol.3	Homo sapiens uridine phosphorylase 1 (UPP1), transcript variant 1, mRNA.	chr7	5.80801
IL27	NM_145659	NM_145659	uc002dqc.3	Homo sapiens interleukin 27 (IL27), mRNA.	chr16	5.72493
SAT1	NM_002970	NM_002970	uc004dau.3	Homo sapiens spermidine/spermine N1-acetyltransferase 1 (SAT1), transcript variant 1, mRNA.	chrX	5.59551
ANXA3	NM_005139	NM_005139	uc003hld.3	Homo sapiens annexin A3 (ANXA3), mRNA.	chr4	5.56672
LILRA3	NM_006865	NM_006865	uc002qfd.3	Homo sapiens leukocyte immunoglobulin-like receptor, subfamily A (without TM domain), member 3 (LILRA3), transcript variant 1, mRNA.	chr19	5.43655
HRH2	NM_001131055	NM_001131055	uc003mdc.4	Homo sapiens histamine receptor H2 (HRH2), transcript variant 1, mRNA.	chr5	5.41372
TRPM2	AB166746	NM_003307	uc002zex.1	Homo sapiens transient receptor potential cation channel, subfamily M, member 2 (TRPM2), transcript variant 1, mRNA.	chr21	5.40624
EMBP1	NR_003955		uc001eiu.1	Homo sapiens embigin pseudogene 1 (EMBP1), non-coding RNA.	chr1	5.37138
MAPK14	NM_001315	NM_001315	uc003olp.3	Homo sapiens mitogen-activated protein kinase 14 (MAPK14), transcript variant 1, mRNA.	chr6	5.30017
TMEM173	NM_198282	NM_198282	uc003lep.3	Homo sapiens transmembrane protein 173 (TMEM173), nuclear gene encoding mitochondrial protein, mRNA.	chr5	5.16969
EMB	NM_198449	NM_198449	uc003jom.3	Homo sapiens embigin (EMB), mRNA.	chr5	5.09827
SLC7A7	NR_040448	NM_001126106	uc001wgt.4	Homo sapiens solute carrier family 7 (amino acid transporter light chain, y+L system), member 7 (SLC7A7), transcript variant 3, mRNA.	chr14	5.0456
B3GNT8	NM_198540	NM_198540	uc002oqs.3	Homo sapiens UDP-GlcNAc:betaGal beta-1,3-N-acetylglucosaminyltransferase 8 (B3GNT8), mRNA.	chr19	5.02191
DRAM1	NM_018370	NM_018370	uc001tix.3	Homo sapiens DNA-damage regulated autophagy modulator 1 (DRAM1), mRNA.	chr12	5.01968
FCER1G	NM_004106	NM_004106	uc001fyz.1	Homo sapiens Fc fragment of IgE, high affinity I, receptor for; gamma polypeptide (FCER1G), mRNA.	chr1	5.01663
mir-223	DQ680072		uc011mox.1	Homo sapiens microRNA mir-223.	chrX	4.95814
CD55	NM_000574	NM_000574	uc001hfq.4	Homo sapiens CD55 molecule, decay accelerating factor for complement (Cromer blood group) (CD55), transcript variant 1, mRNA.	chr1	4.91128
MAPK14	AK303414	NM_139012	uc011dti.2	Homo sapiens mitogen-activated protein kinase 14 (MAPK14), transcript variant 2, mRNA.	chr6	4.81729
SNX3	NM_003795	NM_003795	uc003psh.3	Homo sapiens sorting nexin 3 (SNX3), transcript variant 1, mRNA.	chr6	4.76466
ATP6V0A1	NM_001130020	NM_001130020	uc002hzs.3	Homo sapiens ATPase, H+ transporting, lysosomal V0 subunit a1 (ATP6V0A1), transcript variant 1, mRNA.	chr17	4.72777
MSRA	NM_012331	NM_012331	uc003wsx.3	Homo sapiens methionine sulfoxide reductase A (MSRA), transcript variant 1, mRNA.	chr8	4.69691
C19orf38	NM_001136482	NM_001136482	uc010dxm.1	Homo sapiens chromosome 19 open reading frame 38 (C19orf38), mRNA.	chr19	4.65006
DNASE1L1	U06846	NM_006730	uc004fks.1	Homo sapiens deoxyribonuclease I-like 1 (DNASE1L1), transcript variant 1, mRNA.	chrX	4.61317
RAB31	NM_006868	NM_006868	uc002kog.2	Homo sapiens RAB31, member RAS oncogene family (RAB31), mRNA.	chr18	4.58337
IL1RN	NM_173842	NM_173842	uc002tjb.3	Homo sapiens interleukin 1 receptor antagonist (IL1RN), transcript variant 1, mRNA.	chr2	4.53985
ADAM9	NM_003816	NM_003816	uc003xmr.3	Homo sapiens ADAM metallopeptidase domain 9 (ADAM9), transcript variant 1, mRNA.	chr8	4.53712
RELL1	NM_001085399	NM_001085399	uc003gsz.2	Homo sapiens RELT-like 1 (RELL1), transcript variant 2, mRNA.	chr4	4.51131
GFOD1	NM_018988	NM_018988	uc003nat.2	Homo sapiens glucose-fructose oxidoreductase domain containing 1 (GFOD1), transcript variant 1, mRNA.	chr6	4.47632
HCK	NM_001172131	NM_001172131	uc002wxi.3	Homo sapiens hemopoietic cell kinase (HCK), transcript variant 2, mRNA.	chr20	4.45584
NLRC4	NM_001199139	NM_001199139	uc021vfq.1	Homo sapiens NLR family, CARD domain containing 4 (NLRC4), transcript variant 3, mRNA.	chr2	4.34157
ABHD5	NM_016006	NM_016006	uc003cmx.3	Homo sapiens abhydrolase domain containing 5 (ABHD5), mRNA.	chr3	4.29988
NUDT16	NM_001171906	NM_001171906	uc021xec.1	Homo sapiens nudix (nucleoside diphosphate linked moiety X)-type motif 16 (NUDT16), transcript variant 1, mRNA.	chr3	4.19255
PCMT1	NM_005389	NM_005389	uc003qnb.3	Homo sapiens protein-L-isoaspartate (D-aspartate) O-methyltransferase (PCMT1), transcript variant 1, mRNA.	chr6	4.15524
PVRL2	NM_002856	NM_002856	uc002ozv.3	Homo sapiens poliovirus receptor-related 2 (herpesvirus entry mediator B) (PVRL2), transcript variant alpha, mRNA.	chr19	3.99521
FFAR2	NM_005306	NM_005306	uc010eea.3	Homo sapiens free fatty acid receptor 2 (FFAR2), mRNA.	chr19	3.99147
IFI35	NM_005533	NM_005533	uc021txx.1	Homo sapiens interferon-induced protein 35 (IFI35), mRNA.	chr17	3.99045
UBTD1	NM_024954	NM_024954	uc001knv.1	Homo sapiens ubiquitin domain containing 1 (UBTD1), mRNA.	chr10	3.96549
RENBP	NM_002910	NM_002910	uc004fjo.2	Homo sapiens renin binding protein (RENBP), mRNA.	chrX	3.9188
C5orf32	NM_032412	NM_032412	uc003lfd.3	Homo sapiens chromosome 5 open reading frame 32 (C5orf32), mRNA.	chr5	3.91564
LILRB1	NM_001081638	NM_001081638	uc002qgk.3	Homo sapiens leukocyte immunoglobulin-like receptor, subfamily B (with TM and ITIM domains), member 1 (LILRB1), transcript variant 3, mRNA.	chr19	3.90273
GLRX	NM_001243658	NM_001243658	uc021ybo.1	Homo sapiens glutaredoxin (thioltransferase) (GLRX), transcript variant 3, mRNA.	chr5	3.87215
CCR1	NM_001295	NM_001295	uc003cph.1	Homo sapiens chemokine (C-C motif) receptor 1 (CCR1), mRNA.	chr3	3.85834
SEPX1	NM_016332	NM_016332	uc021tam.1	Homo sapiens selenoprotein X, 1 (SEPX1), mRNA.	chr16	3.83409
LILRA6	AF041262		uc002qew.2	Homo sapiens leukocyte immunoglobulin-like receptor, subfamily A (with TM domain), member 6 (LILRA6), mRNA.	chr19	3.82902
STAC3	BC008069	NM_145064	uc001snq.2	Homo sapiens SH3 and cysteine rich domain 3 (STAC3), mRNA.	chr12	3.82694
FPR1	NM_002029	NM_002029	uc002pxq.3	Homo sapiens formyl peptide receptor 1 (FPR1), transcript variant 2, mRNA.	chr19	3.80254
LINC00152	NR_024206		uc010fgz.3	Homo sapiens long intergenic non-protein coding RNA 152 (LINC00152), transcript variant 3, non-coding RNA.	chr2	3.79001
CTSC	NM_001814	NM_001814	uc001pck.4	Homo sapiens cathepsin C (CTSC), transcript variant 1, mRNA.	chr11	3.78584
LILRA6	NM_024318	NM_024318	uc002qeu.1	Homo sapiens leukocyte immunoglobulin-like receptor, subfamily A (with TM domain), member 6 (LILRA6), mRNA.	chr19	3.77523
LOC541471	NR_024373		uc002thf.4	Homo sapiens uncharacterized LOC541471 (LOC541471), transcript variant 2, non-coding RNA.	chr2	3.76984
GLRX	NM_001118890	NM_001118890	uc003klo.4	Homo sapiens glutaredoxin (thioltransferase) (GLRX), transcript variant 2, mRNA.	chr5	3.76124
C1GALT1C1	CCDS14602	NM_152692	uc022cdo.1	Homo sapiens C1GALT1-specific chaperone 1 (C1GALT1C1), transcript variant 1, mRNA.	chrX	3.73769
SIGLEC14	NM_001098612	NM_001098612	uc002pxf.4	Homo sapiens sialic acid binding Ig-like lectin 14 (SIGLEC14), mRNA.	chr19	3.71594
UBE2H	NM_001202498	NM_001202498	uc022aln.1	Homo sapiens ubiquitin-conjugating enzyme E2H (UBE2H), transcript variant 3, mRNA.	chr7	3.6937
FUT7	NM_004479	NM_004479	uc004ckq.2	Homo sapiens fucosyltransferase 7 (alpha (1,3) fucosyltransferase) (FUT7), mRNA.	chr9	3.68301
PRR13	NM_018457	NM_018457	uc001scz.4	Homo sapiens proline rich 13 (PRR13), transcript variant 2, mRNA.	chr12	3.66028
PPP1R3B	NM_024607	NM_024607	uc003wsn.4	Homo sapiens protein phosphatase 1, regulatory subunit 3B (PPP1R3B), transcript variant 2, mRNA.	chr8	3.61022
BASP1	NM_006317	NM_006317	uc003jfx.3	Homo sapiens brain abundant, membrane attached signal protein 1 (BASP1), mRNA.	chr5	3.59966
HBXIP	NM_006402	NM_006402	uc001dzr.3	Homo sapiens hepatitis B virus x interacting protein (HBXIP), mRNA.	chr1	3.59747
LILRA1	NM_006863	NM_006863	uc002qgh.1	Homo sapiens leukocyte immunoglobulin-like receptor, subfamily A (with TM domain), member 1 (LILRA1), mRNA.	chr19	3.59351
KCNMB1	NM_004137	NM_004137	uc003maq.1	Homo sapiens potassium large conductance calcium-activated channel, subfamily M, beta member 1 (KCNMB1), mRNA.	chr5	3.58297
CNIH4	NM_014184	NM_014184	uc001hom.1	Homo sapiens cornichon homolog 4 (Drosophila) (CNIH4), mRNA.	chr1	3.57415
LOC644936	NR_004845		uc010jai.3	Homo sapiens actin, beta pseudogene (LOC644936), non-coding RNA.	chr5	3.54979
SORT1	NM_002959	NM_002959	uc001dxm.2	Homo sapiens sortilin 1 (SORT1), transcript variant 1, mRNA.	chr1	3.52146
ALAS1	NM_199166	NM_199166	uc003dcz.2	Homo sapiens aminolevulinate, delta-, synthase 1 (ALAS1), nuclear gene encoding mitochondrial protein, transcript variant 2, mRNA.	chr3	3.51937
RAB3IP	BC059358	NM_175624	uc021rao.1	Homo sapiens RAB3A interacting protein (rabin3) (RAB3IP), transcript variant beta 1, mRNA.	chr12	3.49137
SLC2A3	NM_006931	NM_006931	uc001qtr.3	Homo sapiens solute carrier family 2 (facilitated glucose transporter), member 3 (SLC2A3), mRNA.	chr12	3.48972
SIGLEC16	NR_002825		uc002prf.3	Homo sapiens sialic acid binding Ig-like lectin 16 (gene/pseudogene) (SIGLEC16), non-coding RNA.	chr19	3.47054
LGALS9B	NM_001042685	NM_001042685	uc002gwz.1	Homo sapiens lectin, galactoside-binding, soluble, 9B (LGALS9B), mRNA.	chr17	3.45311
GLRX	NM_002064	NM_002064	uc003kln.4	Homo sapiens glutaredoxin (thioltransferase) (GLRX), transcript variant 1, mRNA.	chr5	3.45264
BC131616	BC131616		uc002qgt.1	Homo sapiens leukocyte immunoglobulin-like receptor pseudogene 2, mRNA (cDNA clone IMAGE:40116566).	chr19	3.42094
LITAF	NM_001136472	NM_001136472	uc002dbb.3	Homo sapiens lipopolysaccharide-induced TNF factor (LITAF), transcript variant 2, mRNA.	chr16	3.40476
SIGLEC5	NM_003830	NM_003830	uc002pxe.3	Homo sapiens sialic acid binding Ig-like lectin 5 (SIGLEC5), mRNA.	chr19	3.40215
IL1B	NM_000576	NM_000576	uc002tii.1	Homo sapiens interleukin 1, beta (IL1B), mRNA.	chr2	3.39328
ENTPD7	NM_020354	NM_020354	uc001kqa.4	Homo sapiens ectonucleoside triphosphate diphosphohydrolase 7 (ENTPD7), mRNA.	chr10	3.39121
LILRA2	AK310088		uc010ern.3	Homo sapiens leukocyte immunoglobulin-like receptor, subfamily A (with TM domain), member 2 (LILRA2), transcript variant 2, mRNA.	chr19	3.39011
C1GALT1C1	NM_001011551	NM_001011551	uc004esz.3	Homo sapiens C1GALT1-specific chaperone 1 (C1GALT1C1), transcript variant 2, mRNA.	chrX	3.38406
OTUB2	NM_023112	NM_023112	uc001yci.3	Homo sapiens OTU domain, ubiquitin aldehyde binding 2 (OTUB2), mRNA.	chr14	3.37652
CFLAR	AF015452	NM_001127184	uc021vuw.1	Homo sapiens CASP8 and FADD-like apoptosis regulator (CFLAR), transcript variant 3, mRNA.	chr2	3.34922
FLOT1	NM_005803	NM_005803	uc003nrm.3	Homo sapiens flotillin 1 (FLOT1), mRNA.	chr6	3.32117
SQRDL	NM_021199	NM_021199	uc001zvv.3	Homo sapiens sulfide quinone reductase-like (yeast) (SQRDL), nuclear gene encoding mitochondrial protein, mRNA.	chr15	3.31542
FLOT2	NM_004475	NM_004475	uc002hdc.3	Homo sapiens flotillin 2 (FLOT2), mRNA.	chr17	3.30548
CYB5R1	NM_016243	NM_016243	uc001gyt.2	Homo sapiens cytochrome b5 reductase 1 (CYB5R1), mRNA.	chr1	3.29235
CDC42EP3	CCDS1791	NM_006449	uc021vfz.1	Homo sapiens CDC42 effector protein (Rho GTPase binding) 3 (CDC42EP3), mRNA.	chr2	3.27939
LILRA2	NM_001130917	NM_001130917	uc002qgg.4	Homo sapiens leukocyte immunoglobulin-like receptor, subfamily A (with TM domain), member 2 (LILRA2), transcript variant 1, mRNA.	chr19	3.27427
C16orf7	NM_004913	NM_004913	uc002fom.1	Homo sapiens chromosome 16 open reading frame 7 (C16orf7), mRNA.	chr16	3.27246
NFIL3	NM_005384	NM_005384	uc004arh.3	Homo sapiens nuclear factor, interleukin 3 regulated (NFIL3), mRNA.	chr9	3.27123
RGS19	AK298240	NM_001039467	uc002yhz.3	Homo sapiens regulator of G-protein signaling 19 (RGS19), transcript variant 2, mRNA.	chr20	3.24023
AK057187	AK057187		uc002rqj.1	Homo sapiens cDNA FLJ32625 fis, clone STOMA2000529.	chr2	3.23241
SOD2	NM_001024465	NM_001024465	uc003qsg.3	Homo sapiens superoxide dismutase 2, mitochondrial (SOD2), nuclear gene encoding mitochondrial protein, transcript variant 2, mRNA.	chr6	3.2291
GYS1	NM_002103	NM_002103	uc002plp.3	Homo sapiens glycogen synthase 1 (muscle) (GYS1), transcript variant 1, mRNA.	chr19	3.21785
GLT1D1	AK295333	NM_144669	uc010tbh.1	Homo sapiens glycosyltransferase 1 domain containing 1 (GLT1D1), mRNA.	chr12	3.20165
SOD2	NM_000636	NM_000636	uc003qsi.1	Homo sapiens superoxide dismutase 2, mitochondrial (SOD2), nuclear gene encoding mitochondrial protein, transcript variant 1, mRNA.	chr6	3.19747
LILRB1	NM_001081639	NM_001081639	uc002qgl.3	Homo sapiens leukocyte immunoglobulin-like receptor, subfamily B (with TM and ITIM domains), member 1 (LILRB1), transcript variant 4, mRNA.	chr19	3.17561
IL1RAP	NM_001167930	NM_001167930	uc003fsl.3	Homo sapiens interleukin 1 receptor accessory protein (IL1RAP), transcript variant 5, mRNA.	chr3	3.16756
LILRA4	NM_012276	NM_012276	uc002qfj.3	Homo sapiens leukocyte immunoglobulin-like receptor, subfamily A (with TM domain), member 4 (LILRA4), mRNA.	chr19	3.14726
CXCR1	NM_000634	NM_000634	uc002vhc.3	Homo sapiens chemokine (C-X-C motif) receptor 1 (CXCR1), mRNA.	chr2	3.145
PCGF3	NM_006315	NM_006315	uc003gbe.3	Homo sapiens polycomb group ring finger 3 (PCGF3), mRNA.	chr4	3.13787
F2	NM_000506	NM_000506	uc001ndf.4	Homo sapiens coagulation factor II (thrombin) (F2), mRNA.	chr11	3.09257
SELL	BC020758	NM_000655	uc001ggl.2	Homo sapiens selectin L (SELL), transcript variant 1, mRNA.	chr1	3.0825
PHTF1	NM_006608	NM_006608	uc009wgp.1	Homo sapiens putative homeodomain transcription factor 1 (PHTF1), mRNA.	chr1	3.07914
DHRS7	NM_016029	NM_016029	uc001xes.3	Homo sapiens dehydrogenase/reductase (SDR family) member 7 (DHRS7), mRNA.	chr14	3.06322
FES	NM_002005	NM_002005	uc002bpv.3	Homo sapiens feline sarcoma oncogene (FES), transcript variant 1, mRNA.	chr15	3.04962
AK127555	AK127555		uc003nar.3	Homo sapiens cDNA FLJ41920 fis, clone PERIC2002452.	chr6	3.0259
AIF1	NM_001623	NM_001623	uc003nuy.3	Homo sapiens allograft inflammatory factor 1 (AIF1), transcript variant 3, mRNA.	chr6	3.0101
PLOD1	NM_000302	NM_000302	uc001atm.3	Homo sapiens procollagen-lysine, 2-oxoglutarate 5-dioxygenase 1 (PLOD1), mRNA.	chr1	3.00465
P2RY13	NM_176894	NM_176894	uc003eyv.2	Homo sapiens purinergic receptor P2Y, G-protein coupled, 13 (P2RY13), mRNA.	chr3	2.99787
PVRL2	NM_001042724	NM_001042724	uc002ozw.1	Homo sapiens poliovirus receptor-related 2 (herpesvirus entry mediator B) (PVRL2), transcript variant delta, mRNA.	chr19	2.99063
PTPN22	NM_015967	NM_015967	uc001eds.3	Homo sapiens protein tyrosine phosphatase, non-receptor type 22 (lymphoid) (PTPN22), transcript variant 1, mRNA.	chr1	2.98568
CELF2	AK295511		uc010qbo.1	Homo sapiens CUGBP, Elav-like family member 2 (CELF2), transcript variant 2, mRNA.	chr10	2.98348
SIGLEC16	EU330985		uc010ybk.1	Homo sapiens cDNA FLJ50062 complete cds, highly similar to Sialic acid-binding Ig-like lectin 11 precursor.	chr19	2.98337
ACTR3	NM_005721	NM_005721	uc002tkx.1	Homo sapiens ARP3 actin-related protein 3 homolog (yeast) (ACTR3), mRNA.	chr2	2.9331
IER3	NM_003897	NM_003897	uc003nrn.3	Homo sapiens immediate early response 3 (IER3), mRNA.	chr6	2.92743
SBNO2	NM_001100122	NM_001100122	uc002lrj.4	Homo sapiens strawberry notch homolog 2 (Drosophila) (SBNO2), transcript variant 2, mRNA.	chr19	2.91254
PTK2B	NM_173176	NM_173176	uc003xfp.2	Homo sapiens PTK2B protein tyrosine kinase 2 beta (PTK2B), transcript variant 3, mRNA.	chr8	2.88832
WDFY3	NM_014991	NM_014991	uc003hpd.3	Homo sapiens WD repeat and FYVE domain containing 3 (WDFY3), mRNA.	chr4	2.86967
CTSC	NM_148170	NM_148170	uc001pcm.4	Homo sapiens cathepsin C (CTSC), transcript variant 2, mRNA.	chr11	2.86398
FRAT2	NM_012083	NM_012083	uc001knd.1	Homo sapiens frequently rearranged in advanced T-cell lymphomas 2 (FRAT2), mRNA.	chr10	2.84926
FBXO42	NM_018994	NM_018994	uc001ayg.3	Homo sapiens F-box protein 42 (FBXO42), mRNA.	chr1	2.84167
PRELID1	NM_013237	NM_013237	uc003mfx.3	Homo sapiens PRELI domain containing 1 (PRELID1), nuclear gene encoding mitochondrial protein, mRNA.	chr5	2.84106
C1RL	NM_016546	NM_016546	uc001qsn.3	Homo sapiens complement component 1, r subcomponent-like (C1RL), mRNA.	chr12	2.82792
CAPZA2	NM_006136	NM_006136	uc003vil.3	Homo sapiens capping protein (actin filament) muscle Z-line, alpha 2 (CAPZA2), mRNA.	chr7	2.81858
JUNB	NM_002229	NM_002229	uc002mvc.3	Homo sapiens jun B proto-oncogene (JUNB), mRNA.	chr19	2.8181
RP2	NM_006915	NM_006915	uc004dgw.4	Homo sapiens retinitis pigmentosa 2 (X-linked recessive) (RP2), mRNA.	chrX	2.81306
G6PD	NM_000402	NM_000402	uc004flx.1	Homo sapiens glucose-6-phosphate dehydrogenase (G6PD), transcript variant 1, mRNA.	chrX	2.79931
LILRA5	EU915611	NM_181879	uc010yev.2	Homo sapiens leukocyte immunoglobulin-like receptor, subfamily A (with TM domain), member 5 (LILRA5), transcript variant 3, mRNA.	chr19	2.79657
RHBDF2	NM_001005498	NM_001005498	uc021udh.1	Homo sapiens rhomboid 5 homolog 2 (Drosophila) (RHBDF2), transcript variant 2, mRNA.	chr17	2.79291
CPNE3	NM_003909	NM_003909	uc003ydv.2	Homo sapiens copine III (CPNE3), mRNA.	chr8	2.79029
SESTD1	NM_178123	NM_178123	uc002uni.4	Homo sapiens SEC14 and spectrin domains 1 (SESTD1), mRNA.	chr2	2.78557
FAM214B	NM_025182	NM_025182	uc003zwo.3	Homo sapiens family with sequence similarity 214, member B (FAM214B), mRNA.	chr9	2.77529
SIGLEC10	NM_001171157	NM_001171157	uc002pwr.3	Homo sapiens sialic acid binding Ig-like lectin 10 (SIGLEC10), transcript variant 3, mRNA.	chr19	2.77159
LGALS3	NM_002306	NM_002306	uc001xbr.3	Homo sapiens lectin, galactoside-binding, soluble, 3 (LGALS3), transcript variant 1, mRNA.	chr14	2.76971
ARPC5	NM_005717	NM_005717	uc001gql.3	Homo sapiens actin related protein 2/3 complex, subunit 5, 16kDa (ARPC5), mRNA.	chr1	2.74448
NCF4	NM_000631	NM_000631	uc003apy.4	Homo sapiens neutrophil cytosolic factor 4, 40kDa (NCF4), transcript variant 1, mRNA.	chr22	2.73465
CALM2	NM_001743	NM_001743	uc002rvt.2	Homo sapiens calmodulin 2 (phosphorylase kinase, delta) (CALM2), mRNA.	chr2	2.73276
BRK1	NM_018462	NM_018462	uc003bvb.3	Homo sapiens BRICK1, SCAR/WAVE actin-nucleating complex subunit (BRK1), mRNA.	chr3	2.72472
FCGR2C	NM_201563	NM_201563	uc021pdi.1	Homo sapiens Fc fragment of IgG, low affinity IIc, receptor for (CD32) (gene/pseudogene) (FCGR2C), mRNA.	chr1	2.7232
RHOG	NM_001665	NM_001665	uc001lyu.2	Homo sapiens ras homolog gene family, member G (rho G) (RHOG), mRNA.	chr11	2.71571
SLC11A1	AK298667		uc010fvp.1	Homo sapiens solute carrier family 11 (proton-coupled divalent metal ion transporters), member 1 (SLC11A1), mRNA.	chr2	2.70795
MKNK1	NM_001135553	NM_001135553	uc001cqc.3	Homo sapiens MAP kinase interacting serine/threonine kinase 1 (MKNK1), transcript variant 3, mRNA.	chr1	2.69391
WDFY3	AK094910		uc003hpe.1	Homo sapiens WD repeat and FYVE domain containing 3 (WDFY3), mRNA.	chr4	2.68974
SPI1	NM_003120	NM_003120	uc001nfc.1	Homo sapiens spleen focus forming virus (SFFV) proviral integration oncogene spi1 (SPI1), transcript variant 2, mRNA.	chr11	2.67903
ANXA11	NM_001157	NM_001157	uc001kbt.1	Homo sapiens annexin A11 (ANXA11), transcript variant a, mRNA.	chr10	2.67349
CPNE1	NM_152926	NM_152926	uc002xdm.3	Homo sapiens copine I (CPNE1), transcript variant 2, mRNA.	chr20	2.66979
DDX59	NM_001031725	NM_001031725	uc009wzk.3	Homo sapiens DEAD (Asp-Glu-Ala-Asp) box polypeptide 59 (DDX59), mRNA.	chr1	2.66197
B4GALT5	NM_004776	NM_004776	uc002xuu.4	Homo sapiens UDP-Gal:betaGlcNAc beta 1,4- galactosyltransferase, polypeptide 5 (B4GALT5), mRNA.	chr20	2.64631
VCAN	NM_001126336	NM_001126336	uc003kik.3	Homo sapiens versican (VCAN), transcript variant 2, mRNA.	chr5	2.64404
TADA3	NM_006354	NM_006354	uc003bsx.1	Homo sapiens transcriptional adaptor 3 (TADA3), transcript variant 1, mRNA.	chr3	2.62709
VCAN	NM_001164097	NM_001164097	uc003kij.3	Homo sapiens versican (VCAN), transcript variant 3, mRNA.	chr5	2.62474
CEBPD	NM_005195	NM_005195	uc003xqh.1	Homo sapiens CCAAT/enhancer binding protein (C/EBP), delta (CEBPD), mRNA.	chr8	2.61413
PPM1F	NM_014634	NM_014634	uc002zvp.2	Homo sapiens protein phosphatase, Mg2+/Mn2+ dependent, 1F (PPM1F), mRNA.	chr22	2.60478
UQCRB	NM_006294	NM_006294	uc003yhq.4	Homo sapiens ubiquinol-cytochrome c reductase binding protein (UQCRB), nuclear gene encoding mitochondrial protein, transcript variant 1, mRNA.	chr8	2.59979
LILRB2	AK310263		uc010erj.3	Homo sapiens leukocyte immunoglobulin-like receptor, subfamily B (with TM and ITIM domains), member 2 (LILRB2), transcript variant 2, mRNA.	chr19	2.59163
BC016015	BC016015		uc003qsf.4	Homo sapiens cDNA FLJ36665 fis, clone UTERU2003035.	chr6	2.5901
SIGLEC11	NM_001135163	NM_001135163	uc010ybi.2	Homo sapiens sialic acid binding Ig-like lectin 11 (SIGLEC11), transcript variant 2, mRNA.	chr19	2.58428
LRRC25	BC053659	NM_145256	uc002nix.3	Homo sapiens leucine rich repeat containing 25 (LRRC25), mRNA.	chr19	2.57896
MOB1A	NM_018221	NM_018221	uc002skh.4	Homo sapiens MOB kinase activator 1A (MOB1A), mRNA.	chr2	2.57763
PRKAB1	NM_006253	NM_006253	uc001txg.3	Homo sapiens protein kinase, AMP-activated, beta 1 non-catalytic subunit (PRKAB1), mRNA.	chr12	2.57644
SKAP2	NM_003930	NM_003930	uc003syc.3	Homo sapiens src kinase associated phosphoprotein 2 (SKAP2), mRNA.	chr7	2.5733
RELT	NM_152222	NM_152222	uc001otv.3	Homo sapiens RELT tumor necrosis factor receptor (RELT), transcript variant 2, mRNA.	chr11	2.5693
PLIN3	NM_005817	NM_005817	uc002mbj.2	Homo sapiens perilipin 3 (PLIN3), transcript variant 1, mRNA.	chr19	2.56428
PRKCB	NM_002738	NM_002738	uc002dme.3	Homo sapiens protein kinase C, beta (PRKCB), transcript variant 2, mRNA.	chr16	2.56108
VAMP3	NM_004781	NM_004781	uc001aol.3	Homo sapiens vesicle-associated membrane protein 3 (cellubrevin) (VAMP3), mRNA.	chr1	2.54928
FCGR2A	NM_001136219	NM_001136219	uc001gan.3	Homo sapiens Fc fragment of IgG, low affinity IIa, receptor (CD32) (FCGR2A), transcript variant 1, mRNA.	chr1	2.54521
FRAT1	NM_005479	NM_005479	uc001knc.1	Homo sapiens frequently rearranged in advanced T-cell lymphomas (FRAT1), mRNA.	chr10	2.54078
LRRC25	NM_145256	NM_145256	uc002niw.3	Homo sapiens leucine rich repeat containing 25 (LRRC25), mRNA.	chr19	2.53662
WDFY4	AK301736		uc010qgn.1	Homo sapiens WDFY family member 4 (WDFY4), mRNA.	chr10	2.52279
PTK2B	NM_173175	NM_173175	uc003xfq.2	Homo sapiens PTK2B protein tyrosine kinase 2 beta (PTK2B), transcript variant 4, mRNA.	chr8	2.4882
TXNRD1	NM_182743	NM_182743	uc021rdb.1	Homo sapiens thioredoxin reductase 1 (TXNRD1), transcript variant 4, mRNA.	chr12	2.47455
NFE2	NM_001136023	NM_001136023	uc001sfr.4	Homo sapiens nuclear factor (erythroid-derived 2), 45kDa (NFE2), transcript variant 2, mRNA.	chr12	2.47093
DHX34	NM_014681	NM_014681	uc010xyn.2	Homo sapiens DEAH (Asp-Glu-Ala-His) box polypeptide 34 (DHX34), mRNA.	chr19	2.45375
MFSD10	NM_001146069	NM_001146069	uc003gfz.3	Homo sapiens major facilitator superfamily domain containing 10 (MFSD10), transcript variant 2, mRNA.	chr4	2.45294
CCDC88B	NM_032251	NM_032251	uc001nzy.3	Homo sapiens coiled-coil domain containing 88B (CCDC88B), mRNA.	chr11	2.45077
LOC100129034	NR_027406		uc010mwl.3	Homo sapiens uncharacterized LOC100129034 (LOC100129034), non-coding RNA.	chr9	2.44538
ZYX	NM_003461	NM_003461	uc003wcx.3	Homo sapiens zyxin (ZYX), transcript variant 1, mRNA.	chr7	2.44014
FAM49A	NM_030797	NM_030797	uc002rck.2	Homo sapiens family with sequence similarity 49, member A (FAM49A), mRNA.	chr2	2.43448
DCAF7	NM_005828	NM_005828	uc002jbc.3	Homo sapiens DDB1 and CUL4 associated factor 7 (DCAF7), mRNA.	chr17	2.42821
TM2D1	NM_032027	NM_032027	uc001czz.1	Homo sapiens TM2 domain containing 1 (TM2D1), mRNA.	chr1	2.42745
CD163	NM_203416	NM_203416	uc001qta.3	Homo sapiens CD163 molecule (CD163), transcript variant 2, mRNA.	chr12	2.42585
MKL1	AJ297257	NM_020831	uc003ayv.1	Homo sapiens megakaryoblastic leukemia (translocation) 1 (MKL1), mRNA.	chr22	2.41661
NDUFV2	NM_021074	NM_021074	uc002knu.3	Homo sapiens NADH dehydrogenase (ubiquinone) flavoprotein 2, 24kDa (NDUFV2), nuclear gene encoding mitochondrial protein, mRNA.	chr18	2.39889
GPR160	NM_014373	NM_014373	uc003fgi.3	Homo sapiens G protein-coupled receptor 160 (GPR160), mRNA.	chr3	2.39782
SMU1	NM_018225	NM_018225	uc003zsf.1	Homo sapiens smu-1 suppressor of mec-8 and unc-52 homolog (C. elegans) (SMU1), mRNA.	chr9	2.39574
VCL	NM_003373	NM_003373	uc001jwe.3	Homo sapiens vinculin (VCL), transcript variant 2, mRNA.	chr10	2.39485
GLA	NM_000169	NM_000169	uc004ehl.1	Homo sapiens galactosidase, alpha (GLA), mRNA.	chrX	2.38153
ATOX1	NM_004045	NM_004045	uc003luk.3	Homo sapiens ATX1 antioxidant protein 1 homolog (yeast) (ATOX1), mRNA.	chr5	2.37865
DYNLT1	NM_006519	NM_006519	uc003qrn.2	Homo sapiens dynein, light chain, Tctex-type 1 (DYNLT1), mRNA.	chr6	2.37799
PTAFR	NM_001164721	NM_001164721	uc009vte.3	Homo sapiens platelet-activating factor receptor (PTAFR), transcript variant 1, mRNA.	chr1	2.36673
SH3GLB1	NM_016009	NM_016009	uc001dlw.3	Homo sapiens SH3-domain GRB2-like endophilin B1 (SH3GLB1), transcript variant 1, mRNA.	chr1	2.36501
DGAT2	NM_032564	NM_032564	uc001oxa.3	Homo sapiens diacylglycerol O-acyltransferase 2 (DGAT2), transcript variant 1, mRNA.	chr11	2.3544
EMILIN2	NM_032048	NM_032048	uc002kln.3	Homo sapiens elastin microfibril interfacer 2 (EMILIN2), mRNA.	chr18	2.35215
EFHD2	NM_024329	NM_024329	uc001awh.2	Homo sapiens EF-hand domain family, member D2 (EFHD2), mRNA.	chr1	2.35207
SLFN12	AK291826	NM_018042	uc010cts.3	Homo sapiens schlafen family member 12 (SLFN12), mRNA.	chr17	2.34933
AGPAT2	NM_006412	NM_006412	uc004cii.1	Homo sapiens 1-acylglycerol-3-phosphate O-acyltransferase 2 (lysophosphatidic acid acyltransferase, beta) (AGPAT2), transcript variant 1, mRNA.	chr9	2.34809
CD53	NM_000560	NM_000560	uc001dzx.3	Homo sapiens CD53 molecule (CD53), transcript variant 2, mRNA.	chr1	2.33967
HNMT	NM_006895	NM_006895	uc002tvf.3	Homo sapiens histamine N-methyltransferase (HNMT), transcript variant 1, mRNA.	chr2	2.32096
TOM1	NM_001135732	NM_001135732	uc003anp.3	Homo sapiens target of myb1 (chicken) (TOM1), transcript variant 2, mRNA.	chr22	2.31929
VAV1	NM_005428	NM_005428	uc002mfu.1	Homo sapiens vav 1 guanine nucleotide exchange factor (VAV1), mRNA.	chr19	2.31213
NUDT16	NM_152395	NM_152395	uc003eog.2	Homo sapiens nudix (nucleoside diphosphate linked moiety X)-type motif 16 (NUDT16), transcript variant 2, mRNA.	chr3	2.31203
NOTCH2	NM_024408	NM_024408	uc001eik.3	Homo sapiens notch 2 (NOTCH2), transcript variant 1, mRNA.	chr1	2.31199
MYD88	NM_002468	NM_002468	uc011ayi.2	Homo sapiens myeloid differentiation primary response gene (88) (MYD88), transcript variant 2, mRNA.	chr3	2.30943
TKT	AK303191	NM_001135055	uc011beo.1	Homo sapiens transketolase (TKT), transcript variant 2, mRNA.	chr3	2.30731
SPI1	NM_001080547	NM_001080547	uc001nfb.1	Homo sapiens spleen focus forming virus (SFFV) proviral integration oncogene spi1 (SPI1), transcript variant 1, mRNA.	chr11	2.30204
TLR1	CCDS33973	NM_003263	uc021xnn.1	Homo sapiens toll-like receptor 1 (TLR1), mRNA.	chr4	2.3013
ZFP36L1	NM_001244701	NM_001244701	uc021rve.1	Homo sapiens zinc finger protein 36, C3H type-like 1 (ZFP36L1), transcript variant 3, mRNA.	chr14	2.29485
PTEN	NM_000314	NM_000314	uc001kfb.3	Homo sapiens phosphatase and tensin homolog (PTEN), mRNA.	chr10	2.29007
PGM1	NM_002633	NM_002633	uc001dbh.3	Homo sapiens phosphoglucomutase 1 (PGM1), transcript variant 1, mRNA.	chr1	2.28798
GRINA	NM_001009184	NM_001009184	uc003zan.1	Homo sapiens glutamate receptor, ionotropic, N-methyl D-aspartate-associated protein 1 (glutamate binding) (GRINA), transcript variant 2, mRNA.	chr8	2.28185
CORO1A	NM_007074	NM_007074	uc002dww.3	Homo sapiens coronin, actin binding protein, 1A (CORO1A), transcript variant 2, mRNA.	chr16	2.25772
TM6SF1	NM_023003	NM_023003	uc002bjp.3	Homo sapiens transmembrane 6 superfamily member 1 (TM6SF1), transcript variant 1, mRNA.	chr15	2.25386
HK1	NM_000188	NM_000188	uc001jpl.4	Homo sapiens hexokinase 1 (HK1), nuclear gene encoding mitochondrial protein, transcript variant 1, mRNA.	chr10	2.24464
MTMR3	NM_021090	NM_021090	uc003agv.4	Homo sapiens myotubularin related protein 3 (MTMR3), transcript variant 3, mRNA.	chr22	2.24098
ARHGAP9	NM_001080157	NM_001080157	uc001sob.3	Homo sapiens Rho GTPase activating protein 9 (ARHGAP9), transcript variant 2, mRNA.	chr12	2.23355
PTPN9	NM_002833	NM_002833	uc002bal.3	Homo sapiens protein tyrosine phosphatase, non-receptor type 9 (PTPN9), mRNA.	chr15	2.2308
STX7	NM_003569	NM_003569	uc003qdg.2	Homo sapiens syntaxin 7 (STX7), mRNA.	chr6	2.22726
H3F3B	NM_005324	NM_005324	uc002jpl.3	Homo sapiens H3 histone, family 3B (H3.3B) (H3F3B), mRNA.	chr17	2.22425
MAEA	NM_001017405	NM_001017405	uc003gda.3	Homo sapiens macrophage erythroblast attacher (MAEA), transcript variant 1, mRNA.	chr4	2.22024
EIF4G3	AK294883		uc010odi.2	Homo sapiens eukaryotic translation initiation factor 4 gamma, 3 (EIF4G3), transcript variant 3, mRNA.	chr1	2.22021
TBXAS1	NM_001061	NM_001061	uc003vvi.3	Homo sapiens thromboxane A synthase 1 (platelet) (TBXAS1), transcript variant 1, mRNA.	chr7	2.19401
IFNAR2	NM_207585	NM_207585	uc002yrd.3	Homo sapiens interferon (alpha, beta and omega) receptor 2 (IFNAR2), transcript variant 1, mRNA.	chr21	2.18337
BSDC1	NM_018045	NM_018045	uc001bvh.4	Homo sapiens BSD domain containing 1 (BSDC1), transcript variant 2, mRNA.	chr1	2.17041
SRP14	NM_003134	NM_003134	uc001zkq.2	Homo sapiens signal recognition particle 14kDa (homologous Alu RNA binding protein) (SRP14), mRNA.	chr15	2.16535
LYN	NM_002350	NM_002350	uc003xsk.4	Homo sapiens v-yes-1 Yamaguchi sarcoma viral related oncogene homolog (LYN), transcript variant 1, mRNA.	chr8	2.15732
GRK6	NM_002082	NM_002082	uc021yiu.1	Homo sapiens G protein-coupled receptor kinase 6 (GRK6), transcript variant 2, mRNA.	chr5	2.15567
NBEAL2	AY358455	NM_015175	uc010hjn.2	Homo sapiens neurobeachin-like 2 (NBEAL2), mRNA.	chr3	2.15442
C9orf72	NM_018325	NM_018325	uc003zqq.2	Homo sapiens chromosome 9 open reading frame 72 (C9orf72), transcript variant 2, mRNA.	chr9	2.15163
ZBTB7B	NM_015872	NM_015872	uc001fgk.4	Homo sapiens zinc finger and BTB domain containing 7B (ZBTB7B), transcript variant 1, mRNA.	chr1	2.14798
LTBR	NM_002342	NM_002342	uc001qny.1	Homo sapiens lymphotoxin beta receptor (TNFR superfamily, member 3) (LTBR), mRNA.	chr12	2.14655
BTBD10	AK298226	NM_032320	uc010rcm.2	Homo sapiens BTB (POZ) domain containing 10 (BTBD10), mRNA.	chr11	2.13773
EPS15	NM_001981	NM_001981	uc001csq.1	Homo sapiens epidermal growth factor receptor pathway substrate 15 (EPS15), transcript variant 1, mRNA.	chr1	2.1376
MEIS3P1	NR_002211		uc002gpc.3	Homo sapiens Meis homeobox 3 pseudogene 1 (MEIS3P1), non-coding RNA.	chr17	2.13342
YWHAG	NM_012479	NM_012479	uc011kgj.1	Homo sapiens tyrosine 3-monooxygenase/tryptophan 5-monooxygenase activation protein, gamma polypeptide (YWHAG), mRNA.	chr7	2.13227
VASP	NM_003370	NM_003370	uc002pcg.3	Homo sapiens vasodilator-stimulated phosphoprotein (VASP), mRNA.	chr19	2.12616
ATP6V0C	NM_001694	NM_001694	uc002cqn.3	Homo sapiens ATPase, H+ transporting, lysosomal 16kDa, V0 subunit c (ATP6V0C), transcript variant 1, mRNA.	chr16	2.11969
UBE2L6	NM_004223	NM_004223	uc001nkn.2	Homo sapiens ubiquitin-conjugating enzyme E2L 6 (UBE2L6), transcript variant 1, mRNA.	chr11	2.11083
GCLM	NM_002061	NM_002061	uc001dqg.1	Homo sapiens glutamate-cysteine ligase, modifier subunit (GCLM), mRNA.	chr1	2.10643
GK	NM_000167	NM_000167	uc004dci.4	Homo sapiens glycerol kinase (GK), transcript variant 2, mRNA.	chrX	2.10522
SAMD9	NM_001193307	NM_001193307	uc003umg.3	Homo sapiens sterile alpha motif domain containing 9 (SAMD9), transcript variant 2, mRNA.	chr7	2.10408
ATP13A2	NM_001141973	NM_001141973	uc001bab.2	Homo sapiens ATPase type 13A2 (ATP13A2), transcript variant 2, mRNA.	chr1	2.09806
RIT1	NM_006912	NM_006912	uc001fmh.1	Homo sapiens Ras-like without CAAX 1 (RIT1), mRNA.	chr1	2.0865
TTC13	NM_001122835	NM_001122835	uc001hug.4	Homo sapiens tetratricopeptide repeat domain 13 (TTC13), transcript variant 2, mRNA.	chr1	2.07908
CLINT1	NM_014666	NM_014666	uc003lxj.2	Homo sapiens clathrin interactor 1 (CLINT1), transcript variant 2, mRNA.	chr5	2.07713
CNN2	NM_004368	NM_004368	uc002lqu.3	Homo sapiens calponin 2 (CNN2), transcript variant 1, mRNA.	chr19	2.07323
LIMK2	NM_005569	NM_005569	uc003akh.3	Homo sapiens LIM domain kinase 2 (LIMK2), transcript variant 2a, mRNA.	chr22	2.06668
ACAP1	NM_014716	NM_014716	uc002ggd.2	Homo sapiens ArfGAP with coiled-coil, ankyrin repeat and PH domains 1 (ACAP1), mRNA.	chr17	2.06507
DTWD2	NM_173666	NM_173666	uc003ksa.3	Homo sapiens DTW domain containing 2 (DTWD2), mRNA.	chr5	2.0625
H3F3B	NR_002315	NM_005324	uc001hpw.3	Homo sapiens H3 histone, family 3B (H3.3B) (H3F3B), mRNA.	chr1	2.05688
SHISA5	AF151051	NM_016479	uc003ctm.2	Homo sapiens shisa homolog 5 (Xenopus laevis) (SHISA5), mRNA.	chr3	2.05461
GNG2	NM_053064	NM_053064	uc001wzi.3	Homo sapiens guanine nucleotide binding protein (G protein), gamma 2 (GNG2), transcript variant 1, mRNA.	chr14	2.04514
TNFRSF1A	NM_001065	NM_001065	uc001qnu.3	Homo sapiens tumor necrosis factor receptor superfamily, member 1A (TNFRSF1A), mRNA.	chr12	2.03228
GOLGA7	NM_016099	NM_016099	uc003xnu.3	Homo sapiens golgin A7 (GOLGA7), transcript variant 1, mRNA.	chr8	2.02428
CCDC69	NM_015621	NM_015621	uc003ltq.3	Homo sapiens coiled-coil domain containing 69 (CCDC69), mRNA.	chr5	2.0154
PDSS1	NM_014317	NM_014317	uc001isv.3	Homo sapiens prenyl (decaprenyl) diphosphate synthase, subunit 1 (PDSS1), mRNA.	chr10	2.01504
FAM125A	NM_138401	NM_138401	uc002ngo.1	Homo sapiens family with sequence similarity 125, member A (FAM125A), mRNA.	chr19	2.01253
BID	NM_001196	NM_001196	uc002znd.2	Homo sapiens BH3 interacting domain death agonist (BID), transcript variant 2, mRNA.	chr22	2.01148
BC092452	BC092452		uc003bzg.3	Homo sapiens cDNA FLJ31362 fis, clone NB9N41000011.	chr3	2.00794
SMAP2	NM_022733	NM_022733	uc001cfj.3	Homo sapiens small ArfGAP2 (SMAP2), transcript variant 1, mRNA.	chr1	2.00332
SIPA1	NM_006747	NM_006747	uc001ofb.2	Homo sapiens signal-induced proliferation-associated 1 (SIPA1), transcript variant 2, mRNA.	chr11	1.99851
NDEL1	NM_030808	NM_030808	uc002glj.3	Homo sapiens nudE nuclear distribution gene E homolog (A. nidulans)-like 1 (NDEL1), transcript variant 2, mRNA.	chr17	1.99721
ATP6V0B	NM_004047	NM_004047	uc001cld.3	Homo sapiens ATPase, H+ transporting, lysosomal 21kDa, V0 subunit b (ATP6V0B), transcript variant 1, mRNA.	chr1	1.99177
VHL	NM_000551	NM_000551	uc003bvc.3	Homo sapiens von Hippel-Lindau tumor suppressor (VHL), transcript variant 1, mRNA.	chr3	1.98916
MNDA	NM_002432	NM_002432	uc001fsz.1	Homo sapiens myeloid cell nuclear differentiation antigen (MNDA), mRNA.	chr1	1.98855
DMWD	BT006798	NM_004943	uc021uwc.1	Homo sapiens dystrophia myotonica, WD repeat containing (DMWD), mRNA.	chr19	1.98661
RAC1	NM_006908	NM_006908	uc003spx.3	Homo sapiens ras-related C3 botulinum toxin substrate 1 (rho family, small GTP binding protein Rac1) (RAC1), transcript variant Rac1, mRNA.	chr7	1.98585
CCPG1	AF011794	NM_020739	uc021smu.1	Homo sapiens cell cycle progression 1 (CCPG1), transcript variant 2, mRNA.	chr15	1.9845
CUX1	NM_181552	NM_181552	uc003uyx.4	Homo sapiens cut-like homeobox 1 (CUX1), transcript variant 1, mRNA.	chr7	1.98153
DEF6	NM_022047	NM_022047	uc003okk.3	Homo sapiens differentially expressed in FDCP 6 homolog (mouse) (DEF6), mRNA.	chr6	1.97372
WDFY3	BC148298		uc003hpc.3	Homo sapiens WD repeat and FYVE domain containing 3 (WDFY3), mRNA.	chr4	1.96725
DMWD	NM_004943	NM_004943	uc002pdj.1	Homo sapiens dystrophia myotonica, WD repeat containing (DMWD), mRNA.	chr19	1.95693
TOM1	NM_005488	NM_005488	uc003ann.3	Homo sapiens target of myb1 (chicken) (TOM1), transcript variant 1, mRNA.	chr22	1.95343
RBM47	AK304206	NM_001098634	uc011bys.1	Homo sapiens RNA binding motif protein 47 (RBM47), transcript variant 1, mRNA.	chr4	1.94538
SRA1	NM_001035235	NM_001035235	uc003lga.3	Homo sapiens steroid receptor RNA activator 1 (SRA1), transcript variant 1, mRNA.	chr5	1.94044
STX3	NM_004177	NM_004177	uc001nog.3	Homo sapiens syntaxin 3 (STX3), transcript variant 1, mRNA.	chr11	1.93951
GNB2	NM_005273	NM_005273	uc003uwb.3	Homo sapiens guanine nucleotide binding protein (G protein), beta polypeptide 2 (GNB2), mRNA.	chr7	1.93413
CREB5	NM_001011666	NM_001011666	uc003szs.3	Homo sapiens cAMP responsive element binding protein 5 (CREB5), transcript variant 4, mRNA.	chr7	1.92656
ACTN4	NM_004924	NM_004924	uc002oja.2	Homo sapiens actinin, alpha 4 (ACTN4), mRNA.	chr19	1.92552
SRSF9	NM_003769	NM_003769	uc001tyi.3	Homo sapiens serine/arginine-rich splicing factor 9 (SRSF9), mRNA.	chr12	1.9252
SERTAD3	NM_203344	NM_203344	uc002onv.4	Homo sapiens SERTA domain containing 3 (SERTAD3), transcript variant 2, mRNA.	chr19	1.92305
ARID5A	NM_212481	NM_212481	uc002swe.3	Homo sapiens AT rich interactive domain 5A (MRF1-like) (ARID5A), mRNA.	chr2	1.92272
MFSD10	BC023537		uc021xks.1	Homo sapiens major facilitator superfamily domain containing 10 (MFSD10), transcript variant 2, mRNA.	chr4	1.9178
ZFP36	NM_003407	NM_003407	uc002olh.1	Homo sapiens zinc finger protein 36, C3H type, homolog (mouse) (ZFP36), mRNA.	chr19	1.91098
TALDO1	NM_006755	NM_006755	uc001lqz.3	Homo sapiens transaldolase 1 (TALDO1), mRNA.	chr11	1.90504
SP100	NM_003113	NM_003113	uc002vqt.3	Homo sapiens SP100 nuclear antigen (SP100), transcript variant 2, mRNA.	chr2	1.89662
MIDN	NM_177401	NM_177401	uc002lrp.3	Homo sapiens midnolin (MIDN), mRNA.	chr19	1.89588
ARF5	NM_001662	NM_001662	uc003vmb.2	Homo sapiens ADP-ribosylation factor 5 (ARF5), mRNA.	chr7	1.89274
PLXNC1	NR_037687		uc009zsv.3	Homo sapiens plexin C1 (PLXNC1), transcript variant 2, non-coding RNA.	chr12	1.89196
CD37	NM_001774	NM_001774	uc002pnd.3	Homo sapiens CD37 molecule (CD37), transcript variant 1, mRNA.	chr19	1.88226
TFE3	NM_006521	NM_006521	uc004dmb.3	Homo sapiens transcription factor binding to IGHM enhancer 3 (TFE3), mRNA.	chrX	1.8758
PITPNA	CCDS45563	NM_006224	uc021tng.1	Homo sapiens phosphatidylinositol transfer protein, alpha (PITPNA), mRNA.	chr17	1.87405
HCLS1	NM_005335	NM_005335	uc003eeh.4	Homo sapiens hematopoietic cell-specific Lyn substrate 1 (HCLS1), mRNA.	chr3	1.859
BCL3	NM_005178	NM_005178	uc010xxe.2	Homo sapiens B-cell CLL/lymphoma 3 (BCL3), mRNA.	chr19	1.85641
DIRC2	NM_032839	NM_032839	uc003efw.4	Homo sapiens disrupted in renal carcinoma 2 (DIRC2), mRNA.	chr3	1.85417
GNAI2	NM_002070	NM_002070	uc003cyq.1	Homo sapiens guanine nucleotide binding protein (G protein), alpha inhibiting activity polypeptide 2 (GNAI2), transcript variant 1, mRNA.	chr3	1.84984
UBE2B	NM_003337	NM_003337	uc003kzh.3	Homo sapiens ubiquitin-conjugating enzyme E2B (UBE2B), mRNA.	chr5	1.84932
SERAC1	NM_032861	NM_032861	uc003qrc.2	Homo sapiens serine active site containing 1 (SERAC1), mRNA.	chr6	1.84751
PPP1R18	NM_001134870	NM_001134870	uc003nra.3	Homo sapiens protein phosphatase 1, regulatory subunit 18 (PPP1R18), transcript variant 2, mRNA.	chr6	1.84627
TLE3	AY583459	NM_020908	uc002asp.2	Homo sapiens transducin-like enhancer of split 3 (E(sp1) homolog, Drosophila) (TLE3), transcript variant 3, mRNA.	chr15	1.84615
SSFA2	BX647257	NM_001130445	uc002uoj.3	Homo sapiens sperm specific antigen 2 (SSFA2), transcript variant 1, mRNA.	chr2	1.84504
NCF2	NM_000433	NM_000433	uc001gqj.4	Homo sapiens neutrophil cytosolic factor 2 (NCF2), transcript variant 1, mRNA.	chr1	1.84069
ATP5H	NM_006356	NM_006356	uc002jmn.1	Homo sapiens ATP synthase, H+ transporting, mitochondrial Fo complex, subunit d (ATP5H), nuclear gene encoding mitochondrial protein, transcript variant 1, mRNA.	chr17	1.82863
TLR8	NM_138636	NM_138636	uc004cve.3	Homo sapiens toll-like receptor 8 (TLR8), mRNA.	chrX	1.82156
FCGRT	NM_004107	NM_004107	uc002pog.2	Homo sapiens Fc fragment of IgG, receptor, transporter, alpha (FCGRT), transcript variant 2, mRNA.	chr19	1.81174
ZC3H13	AK001815		uc001vaq.2	Homo sapiens zinc finger CCCH-type containing 13 (ZC3H13), mRNA.	chr13	1.80446
TLE3	AK298482	NM_001105192	uc010ukd.1	Homo sapiens transducin-like enhancer of split 3 (E(sp1) homolog, Drosophila) (TLE3), transcript variant 2, mRNA.	chr15	1.79919
SEC61B	NM_006808	NM_006808	uc004azh.3	Homo sapiens Sec61 beta subunit (SEC61B), mRNA.	chr9	1.79883
ZMAT2	NM_144723	NM_144723	uc003lgy.1	Homo sapiens zinc finger, matrin-type 2 (ZMAT2), mRNA.	chr5	1.79488
GPSM3	AK313922	NM_022107	uc003oay.4	Homo sapiens G-protein signaling modulator 3 (GPSM3), mRNA.	chr6	1.78269
HERPUD2	NM_022373	NM_022373	uc003tes.4	Homo sapiens HERPUD family member 2 (HERPUD2), mRNA.	chr7	1.78061
CYBRD1	NM_024843	NM_024843	uc002ugy.4	Homo sapiens cytochrome b reductase 1 (CYBRD1), transcript variant 1, mRNA.	chr2	1.77086
C2orf47	NM_024520	NM_024520	uc002uvm.3	Homo sapiens chromosome 2 open reading frame 47 (C2orf47), mRNA.	chr2	1.76893
MLX	NM_198204	NM_198204	uc002iaf.3	Homo sapiens MAX-like protein X (MLX), transcript variant 2, mRNA.	chr17	1.76646
FAM100B	NM_182565	NM_182565	uc010wsy.1	Homo sapiens family with sequence similarity 100, member B (FAM100B), mRNA.	chr17	1.76113
L01117	L01117		uc002igq.1	Human granulin gene, exons 1-12.	chr17	1.76058
STAT5B	NM_012448	NM_012448	uc002hzh.3	Homo sapiens signal transducer and activator of transcription 5B (STAT5B), mRNA.	chr17	1.754
PDLIM7	NM_005451	NM_005451	uc003mhc.1	Homo sapiens PDZ and LIM domain 7 (enigma) (PDLIM7), transcript variant 1, mRNA.	chr5	1.75375
LYST	BX649113		uc001hxi.2	Homo sapiens lysosomal trafficking regulator (LYST), mRNA.	chr1	1.74888
CSF2RB	NM_000395	NM_000395	uc003aqa.4	Homo sapiens colony stimulating factor 2 receptor, beta, low-affinity (granulocyte-macrophage) (CSF2RB), mRNA.	chr22	1.74616
GRB2	NM_002086	NM_002086	uc002jnx.4	Homo sapiens growth factor receptor-bound protein 2 (GRB2), transcript variant 1, mRNA.	chr17	1.74011
GLUL	NM_001033056	NM_001033056	uc001gpa.2	Homo sapiens glutamate-ammonia ligase (GLUL), transcript variant 3, mRNA.	chr1	1.72635
STK40	AY198395	NM_032017	uc001cam.1	Homo sapiens serine/threonine kinase 40 (STK40), mRNA.	chr1	1.72037
TCIRG1	NM_006053	NM_006053	uc001ong.3	Homo sapiens T-cell, immune regulator 1, ATPase, H+ transporting, lysosomal V0 subunit A3 (TCIRG1), transcript variant 2, mRNA.	chr11	1.71687
CSNK1D	NM_001893	NM_001893	uc002kej.3	Homo sapiens casein kinase 1, delta (CSNK1D), transcript variant 1, mRNA.	chr17	1.71421
RAB21	NM_014999	NM_014999	uc001swt.3	Homo sapiens RAB21, member RAS oncogene family (RAB21), mRNA.	chr12	1.7109
HMOX2	NM_002134	NM_002134	uc002cwq.4	Homo sapiens heme oxygenase (decycling) 2 (HMOX2), transcript variant 3, mRNA.	chr16	1.70936
MAP3K3	AX775741	NM_203351	uc002jbe.3	Homo sapiens mitogen-activated protein kinase kinase kinase 3 (MAP3K3), transcript variant 1, mRNA.	chr17	1.69567
UBE2R2	NM_017811	NM_017811	uc003ztm.3	Homo sapiens ubiquitin-conjugating enzyme E2R 2 (UBE2R2), mRNA.	chr9	1.69176
ATXN7L3	NM_001098833	NM_001098833	uc002iga.3	Homo sapiens ataxin 7-like 3 (ATXN7L3), transcript variant 2, mRNA.	chr17	1.6908
LSM10	NM_032881	NM_032881	uc001cao.1	Homo sapiens LSM10, U7 small nuclear RNA associated (LSM10), mRNA.	chr1	1.68836
RNF13	NM_183381	NM_183381	uc003exp.4	Homo sapiens ring finger protein 13 (RNF13), transcript variant 4, mRNA.	chr3	1.68694
C10orf46	NM_153810	NM_153810	uc001lds.1	Homo sapiens chromosome 10 open reading frame 46 (C10orf46), mRNA.	chr10	1.68627
HDHD1	NM_012080	NM_012080	uc004crv.2	Homo sapiens haloacid dehalogenase-like hydrolase domain containing 1 (HDHD1), transcript variant 2, mRNA.	chrX	1.68592
MTCH1	NM_014341	NM_014341	uc003onc.1	Homo sapiens mitochondrial carrier 1 (MTCH1), nuclear gene encoding mitochondrial protein, mRNA.	chr6	1.684
DARS	NM_001349	NM_001349	uc002tux.1	Homo sapiens aspartyl-tRNA synthetase (DARS), mRNA.	chr2	1.66052
OSBPL11	NM_022776	NM_022776	uc003eic.3	Homo sapiens oxysterol binding protein-like 11 (OSBPL11), mRNA.	chr3	1.65548
CASP3	NM_032991	NM_032991	uc003iwi.3	Homo sapiens caspase 3, apoptosis-related cysteine peptidase (CASP3), transcript variant beta, mRNA.	chr4	1.64963
HIP1	NM_005338	NM_005338	uc003uds.2	Homo sapiens huntingtin interacting protein 1 (HIP1), transcript variant 1, mRNA.	chr7	1.64482
APBB1IP	NM_019043	NM_019043	uc001iss.3	Homo sapiens amyloid beta (A4) precursor protein-binding, family B, member 1 interacting protein (APBB1IP), mRNA.	chr10	1.63879
UGDH	NM_003359	NM_003359	uc003guk.2	Homo sapiens UDP-glucose 6-dehydrogenase (UGDH), transcript variant 1, mRNA.	chr4	1.63594
STEAP4	NM_024636	NM_024636	uc003ujs.3	Homo sapiens STEAP family member 4 (STEAP4), transcript variant 1, mRNA.	chr7	1.63367
RAB5A	NM_004162	NM_004162	uc003cbn.3	Homo sapiens RAB5A, member RAS oncogene family (RAB5A), mRNA.	chr3	1.62146
BLM	NM_000057	NM_000057	uc002bpr.3	Homo sapiens Bloom syndrome, RecQ helicase-like (BLM), mRNA.	chr15	1.60678
PRKACA	NM_207518	NM_207518	uc002myb.3	Homo sapiens protein kinase, cAMP-dependent, catalytic, alpha (PRKACA), transcript variant 2, mRNA.	chr19	1.60521
ETV6	NM_001987	NM_001987	uc001qzz.3	Homo sapiens ets variant 6 (ETV6), mRNA.	chr12	1.60149
FCGR2B	NM_001002274	NM_001002274	uc001gbb.2	Homo sapiens Fc fragment of IgG, low affinity IIb, receptor (CD32) (FCGR2B), transcript variant 3, mRNA.	chr1	1.60004
UIMC1	AK304794		uc011dfq.2	Homo sapiens ubiquitin interaction motif containing 1 (UIMC1), transcript variant 2, mRNA.	chr5	1.59765
VMP1	NM_030938	NM_030938	uc002ixu.4	Homo sapiens vacuole membrane protein 1 (VMP1), mRNA.	chr17	1.59529
MYEOV2	NM_001163424	NM_001163424	uc010zof.1	Homo sapiens myeloma overexpressed 2 (MYEOV2), transcript variant 2, mRNA.	chr2	1.59169
C5orf15	NM_020199	NM_020199	uc003kyo.3	Homo sapiens chromosome 5 open reading frame 15 (C5orf15), mRNA.	chr5	1.59004
ARHGAP1	NM_004308	NM_004308	uc001ndd.3	Homo sapiens Rho GTPase activating protein 1 (ARHGAP1), mRNA.	chr11	1.58532
UBB	AK056939	NM_018955	uc001ugw.3	Homo sapiens ubiquitin B (UBB), mRNA.	chr12	1.58517
PAFAH1B1	NM_000430	NM_000430	uc002fuw.4	Homo sapiens platelet-activating factor acetylhydrolase 1b, regulatory subunit 1 (45kDa) (PAFAH1B1), mRNA.	chr17	1.57852
BAX	NM_138761	NM_138761	uc002plk.3	Homo sapiens BCL2-associated X protein (BAX), transcript variant alpha, mRNA.	chr19	1.56973
YWHAE	NM_006761	NM_006761	uc002fsj.3	Homo sapiens tyrosine 3-monooxygenase/tryptophan 5-monooxygenase activation protein, epsilon polypeptide (YWHAE), transcript variant 1, mRNA.	chr17	1.5597
ST8SIA4	NM_005668	NM_005668	uc003knk.3	Homo sapiens ST8 alpha-N-acetyl-neuraminide alpha-2,8-sialyltransferase 4 (ST8SIA4), transcript variant 1, mRNA.	chr5	1.55951
ARHGEF2	AL832538		uc001fmq.2	Homo sapiens Rho/Rac guanine nucleotide exchange factor (GEF) 2 (ARHGEF2), transcript variant 3, mRNA.	chr1	1.55759
MED12	U80742		uc010nla.3	Homo sapiens mediator complex subunit 12 (MED12), mRNA.	chrX	1.54876
SUV420H2	NM_032701	NM_032701	uc002qkj.4	Homo sapiens suppressor of variegation 4-20 homolog 2 (Drosophila) (SUV420H2), mRNA.	chr19	1.54751
C6orf47	NM_021184	NM_021184	uc003nvm.1	Homo sapiens chromosome 6 open reading frame 47 (C6orf47), mRNA.	chr6	1.54074
SLC22A15	NM_018420	NM_018420	uc001egb.4	Homo sapiens solute carrier family 22, member 15 (SLC22A15), mRNA.	chr1	1.53897
RASSF2	NM_170774	NM_170774	uc002wld.3	Homo sapiens Ras association (RalGDS/AF-6) domain family member 2 (RASSF2), transcript variant 2, mRNA.	chr20	1.53894
ARF1	NM_001658	NM_001658	uc001hrs.3	Homo sapiens ADP-ribosylation factor 1 (ARF1), transcript variant 4, mRNA.	chr1	1.53101
GTF3C1	NM_001520	NM_001520	uc002dov.2	Homo sapiens general transcription factor IIIC, polypeptide 1, alpha 220kDa (GTF3C1), mRNA.	chr16	1.53073
NLRP12	NM_144687	NM_144687	uc002qch.4	Homo sapiens NLR family, pyrin domain containing 12 (NLRP12), transcript variant 2, mRNA.	chr19	1.52949
PSMC1	NM_002802	NM_002802	uc001xyf.3	Homo sapiens proteasome (prosome, macropain) 26S subunit, ATPase, 1 (PSMC1), mRNA.	chr14	1.52597
LIMD2	NM_030576	NM_030576	uc002jbj.4	Homo sapiens LIM domain containing 2 (LIMD2), mRNA.	chr17	1.52225
RRP8	NM_015324	NM_015324	uc001med.3	Homo sapiens ribosomal RNA processing 8, methyltransferase, homolog (yeast) (RRP8), mRNA.	chr11	1.52151
PPM1D	NM_003620	NM_003620	uc002iyt.2	Homo sapiens protein phosphatase, Mg2+/Mn2+ dependent, 1D (PPM1D), mRNA.	chr17	1.51486
RXRA	NM_002957	NM_002957	uc004cfb.2	Homo sapiens retinoid X receptor, alpha (RXRA), mRNA.	chr9	1.51254
ZFYVE1	NM_021260	NM_021260	uc001xnm.3	Homo sapiens zinc finger, FYVE domain containing 1 (ZFYVE1), transcript variant 1, mRNA.	chr14	1.5124
IST1	AK057902		uc002fbm.1	Homo sapiens increased sodium tolerance 1 homolog (yeast) (IST1), mRNA.	chr16	1.5068
MAPKAPK2	NM_032960	NM_032960	uc001hem.2	Homo sapiens mitogen-activated protein kinase-activated protein kinase 2 (MAPKAPK2), transcript variant 2, mRNA.	chr1	1.50334
IQSEC1	BC010267		uc003bxu.3	Homo sapiens IQ motif and Sec7 domain 1 (IQSEC1), transcript variant 1, mRNA.	chr3	1.50245
YPEL5	NM_016061	NM_016061	uc002rmz.4	Homo sapiens yippee-like 5 (Drosophila) (YPEL5), transcript variant 4, mRNA.	chr2	1.49994
LYZ	NM_000239	NM_000239	uc001suw.2	Homo sapiens lysozyme (LYZ), mRNA.	chr12	1.49706
KDM6B	NM_001080424	NM_001080424	uc002giw.1	Homo sapiens lysine (K)-specific demethylase 6B (KDM6B), mRNA.	chr17	1.49619
DDIT3	NM_001195057	NM_001195057	uc021qzj.1	Homo sapiens DNA-damage-inducible transcript 3 (DDIT3), transcript variant 6, mRNA.	chr12	1.49568
KIAA0513	AK299892	NM_014732	uc010voj.2	Homo sapiens KIAA0513 (KIAA0513), mRNA.	chr16	1.4855
IRF5	NM_001098629	NM_001098629	uc003vog.3	Homo sapiens interferon regulatory factor 5 (IRF5), transcript variant 5, mRNA.	chr7	1.48181
PCBP1	NM_006196	NM_006196	uc002sgf.3	Homo sapiens poly(rC) binding protein 1 (PCBP1), mRNA.	chr2	1.48011
ATF4	NM_182810	NM_182810	uc003axz.3	Homo sapiens activating transcription factor 4 (tax-responsive enhancer element B67) (ATF4), transcript variant 2, mRNA.	chr22	1.47769
GPR137B	NM_003272	NM_003272	uc001hxq.3	Homo sapiens G protein-coupled receptor 137B (GPR137B), mRNA.	chr1	1.47733
MSMO1	NM_006745	NM_006745	uc003ire.3	Homo sapiens methylsterol monooxygenase 1 (MSMO1), transcript variant 1, mRNA.	chr4	1.47046
HLX	NM_021958	NM_021958	uc001hmv.4	Homo sapiens H2.0-like homeobox (HLX), mRNA.	chr1	1.46935
ARF4	NM_001660	NM_001660	uc003dix.4	Homo sapiens ADP-ribosylation factor 4 (ARF4), mRNA.	chr3	1.46748
SLC20A1	NM_005415	NM_005415	uc002tib.3	Homo sapiens solute carrier family 20 (phosphate transporter), member 1 (SLC20A1), mRNA.	chr2	1.46188
DVL3	NM_004423	NM_004423	uc003fms.3	Homo sapiens dishevelled, dsh homolog 3 (Drosophila) (DVL3), mRNA.	chr3	1.45855
TLR2	CCDS3784	NM_003264	uc021xtl.1	Homo sapiens toll-like receptor 2 (TLR2), mRNA.	chr4	1.44227
CDKN2B	NM_004936	NM_004936	uc003zpo.3	Homo sapiens cyclin-dependent kinase inhibitor 2B (p15, inhibits CDK4) (CDKN2B), transcript variant 1, mRNA.	chr9	1.44223
PNRC1	NM_006813	NM_006813	uc003pmv.3	Homo sapiens proline-rich nuclear receptor coactivator 1 (PNRC1), mRNA.	chr6	1.43497
ELL	NM_006532	NM_006532	uc002njh.3	Homo sapiens elongation factor RNA polymerase II (ELL), mRNA.	chr19	1.4273
ADRBK1	NM_001619	NM_001619	uc009yrn.1	Homo sapiens adrenergic, beta, receptor kinase 1 (ADRBK1), mRNA.	chr11	1.41074
EXTL3	NM_001440	NM_001440	uc003xgz.1	Homo sapiens exostoses (multiple)-like 3 (EXTL3), mRNA.	chr8	1.40837
USF1	NM_007122	NM_007122	uc001fxi.3	Homo sapiens upstream transcription factor 1 (USF1), transcript variant 1, mRNA.	chr1	1.40788
EHBP1L1	NM_001099409	NM_001099409	uc001oeo.4	Homo sapiens EH domain binding protein 1-like 1 (EHBP1L1), mRNA.	chr11	1.40592
TAF2	NM_003184	NM_003184	uc003you.3	Homo sapiens TAF2 RNA polymerase II, TATA box binding protein (TBP)-associated factor, 150kDa (TAF2), mRNA.	chr8	1.40178
PSMB8	NM_148919	NM_148919	uc003oce.3	Homo sapiens proteasome (prosome, macropain) subunit, beta type, 8 (large multifunctional peptidase 7) (PSMB8), transcript variant 2, mRNA.	chr6	1.39194
TMX1	NM_030755	NM_030755	uc001wza.4	Homo sapiens thioredoxin-related transmembrane protein 1 (TMX1), mRNA.	chr14	1.38883
TAOK1	NM_020791	NM_020791	uc002hdz.2	Homo sapiens TAO kinase 1 (TAOK1), transcript variant 1, mRNA.	chr17	1.38347
RARA	NM_001024809	NM_001024809	uc002hun.2	Homo sapiens retinoic acid receptor, alpha (RARA), transcript variant 2, mRNA.	chr17	1.38156
ERF	NM_006494	NM_006494	uc002ote.4	Homo sapiens Ets2 repressor factor (ERF), mRNA.	chr19	1.38149
NSFL1C	NM_016143	NM_016143	uc002wfc.3	Homo sapiens NSFL1 (p97) cofactor (p47) (NSFL1C), transcript variant 1, mRNA.	chr20	1.37459
RXRB	NM_021976	NM_021976	uc003odb.3	Homo sapiens retinoid X receptor, beta (RXRB), mRNA.	chr6	1.3739
ZSWIM4	AK299057	NM_023072	uc010xng.1	Homo sapiens zinc finger, SWIM-type containing 4 (ZSWIM4), mRNA.	chr19	1.37145
LOC646214	NR_027053		uc010tzj.1	Homo sapiens p21 protein (Cdc42/Rac)-activated kinase 2 pseudogene (LOC646214), non-coding RNA.	chr15	1.3678
SLC43A2	AB120364	NM_152346	uc002fsu.3	Homo sapiens solute carrier family 43, member 2 (SLC43A2), mRNA.	chr17	1.36434
SLC25A40	NM_018843	NM_018843	uc003uje.3	Homo sapiens solute carrier family 25, member 40 (SLC25A40), nuclear gene encoding mitochondrial protein, mRNA.	chr7	1.35512
NDUFA5	NM_005000	NM_005000	uc003vks.3	Homo sapiens NADH dehydrogenase (ubiquinone) 1 alpha subcomplex, 5, 13kDa (NDUFA5), nuclear gene encoding mitochondrial protein, mRNA.	chr7	1.3524
TMEM55B	NM_144568	NM_144568	uc001vxl.2	Homo sapiens transmembrane protein 55B (TMEM55B), transcript variant 2, mRNA.	chr14	1.34997
LRRK2	NM_198578	NM_198578	uc001rmg.4	Homo sapiens leucine-rich repeat kinase 2 (LRRK2), mRNA.	chr12	1.34845
MAT2B	NM_013283	NM_013283	uc003lzk.3	Homo sapiens methionine adenosyltransferase II, beta (MAT2B), transcript variant 1, mRNA.	chr5	1.34075
DENND3	AK131505		uc003ywa.1	Homo sapiens DENN/MADD domain containing 3 (DENND3), mRNA.	chr8	1.3393
CXorf38	NM_144970	NM_144970	uc004dew.3	Homo sapiens chromosome X open reading frame 38 (CXorf38), mRNA.	chrX	1.33443
RNF167	NM_015528	NM_015528	uc002fzs.3	Homo sapiens ring finger protein 167 (RNF167), mRNA.	chr17	1.32683
CCM2	NM_001029835	NM_001029835	uc003tms.3	Homo sapiens cerebral cavernous malformation 2 (CCM2), transcript variant 1, mRNA.	chr7	1.32567
AK291701	AK291701		uc010mbs.1	Homo sapiens cDNA FLJ76356 complete cds, highly similar to Homo sapiens nascent-polypeptide-associated complex alpha polypeptide pseudogene 1, mRNA.	chr8	1.31921
IKBKG	NM_001099857	NM_001099857	uc004fmb.4	Homo sapiens inhibitor of kappa light polypeptide gene enhancer in B-cells, kinase gamma (IKBKG), transcript variant 1, mRNA.	chrX	1.31519
FAM127A	NM_001078171	NM_001078171	uc004eyd.3	Homo sapiens family with sequence similarity 127, member A (FAM127A), mRNA.	chrX	1.31368
AIM2	NM_004833	NM_004833	uc001ftj.1	Homo sapiens absent in melanoma 2 (AIM2), mRNA.	chr1	1.30999
SUPT6H	NM_003170	NM_003170	uc002hby.3	Homo sapiens suppressor of Ty 6 homolog (S. cerevisiae) (SUPT6H), mRNA.	chr17	1.29301
AP2M1	CCDS43177	NM_004068	uc021xig.1	Homo sapiens adaptor-related protein complex 2, mu 1 subunit (AP2M1), transcript variant 1, mRNA.	chr3	1.29083
MAPK1	NM_002745	NM_002745	uc002zvn.3	Homo sapiens mitogen-activated protein kinase 1 (MAPK1), transcript variant 1, mRNA.	chr22	1.29001
UBXN4	NM_014607	NM_014607	uc002tur.3	Homo sapiens UBX domain protein 4 (UBXN4), mRNA.	chr2	1.28935
RAB35	NM_006861	NM_006861	uc001txm.2	Homo sapiens RAB35, member RAS oncogene family (RAB35), transcript variant 1, mRNA.	chr12	1.28879
ZFAND3	NM_021943	NM_021943	uc003onx.3	Homo sapiens zinc finger, AN1-type domain 3 (ZFAND3), mRNA.	chr6	1.28647
LAMP2	NM_013995	NM_013995	uc010nqp.1	Homo sapiens lysosomal-associated membrane protein 2 (LAMP2), transcript variant B, mRNA.	chrX	1.27835
PIAS1	NM_016166	NM_016166	uc002aqz.3	Homo sapiens protein inhibitor of activated STAT, 1 (PIAS1), mRNA.	chr15	1.27734
BACH1	NM_001186	NM_001186	uc002ynj.3	Homo sapiens BTB and CNC homology 1, basic leucine zipper transcription factor 1 (BACH1), transcript variant 2, mRNA.	chr21	1.27645
HNRNPU	NM_004501	NM_004501	uc001iba.1	Homo sapiens heterogeneous nuclear ribonucleoprotein U (scaffold attachment factor A) (HNRNPU), transcript variant 2, mRNA.	chr1	1.26599
METTL7A	NM_014033	NM_014033	uc001rxb.3	Homo sapiens methyltransferase like 7A (METTL7A), mRNA.	chr12	1.26126
NLRX1	BX647705	NM_024618	uc001pvu.3	Homo sapiens NLR family member X1 (NLRX1), transcript variant 1, mRNA.	chr11	1.25929
CSK	NM_001127190	NM_001127190	uc010bkb.1	Homo sapiens c-src tyrosine kinase (CSK), transcript variant 2, mRNA.	chr15	1.25665
PPP1R35	NM_145030	NM_145030	uc003uuy.1	Homo sapiens protein phosphatase 1, regulatory subunit 35 (PPP1R35), mRNA.	chr7	1.25632
NUAK2	NM_030952	NM_030952	uc001hce.3	Homo sapiens NUAK family, SNF1-like kinase, 2 (NUAK2), mRNA.	chr1	1.24718
WDR6	AK304117	NM_018031	uc011bbz.1	Homo sapiens WD repeat domain 6 (WDR6), mRNA.	chr3	1.24026
MKRN1	NM_013446	NM_013446	uc003vvt.2	Homo sapiens makorin ring finger protein 1 (MKRN1), transcript variant 1, mRNA.	chr7	1.24025
ATG2B	NM_018036	NM_018036	uc001yfi.3	Homo sapiens ATG2 autophagy related 2 homolog B (S. cerevisiae) (ATG2B), mRNA.	chr14	1.2378
CCRN4L	NM_012118	NM_012118	uc003ihl.3	Homo sapiens CCR4 carbon catabolite repression 4-like (S. cerevisiae) (CCRN4L), mRNA.	chr4	1.23325
TMEM154	NM_152680	NM_152680	uc003imw.2	Homo sapiens transmembrane protein 154 (TMEM154), mRNA.	chr4	1.22695
FHL3	NM_004468	NM_004468	uc001cck.3	Homo sapiens four and a half LIM domains 3 (FHL3), transcript variant 1, mRNA.	chr1	1.22485
SLC35E4	NM_001001479	NM_001001479	uc003ais.1	Homo sapiens solute carrier family 35, member E4 (SLC35E4), mRNA.	chr22	1.2233
METTL14	NM_020961	NM_020961	uc003icf.3	Homo sapiens methyltransferase like 14 (METTL14), mRNA.	chr4	1.21751
PACSIN2	NM_001184970	NM_001184970	uc003bdg.4	Homo sapiens protein kinase C and casein kinase substrate in neurons 2 (PACSIN2), transcript variant 1, mRNA.	chr22	1.21356
SF3B1	NM_012433	NM_012433	uc002uue.3	Homo sapiens splicing factor 3b, subunit 1, 155kDa (SF3B1), transcript variant 1, mRNA.	chr2	1.211
ZDHHC18	NM_032283	NM_032283	uc001bnb.3	Homo sapiens zinc finger, DHHC-type containing 18 (ZDHHC18), mRNA.	chr1	1.20889
EIF4A1	NM_001204510	NM_001204510	uc002ghr.1	Homo sapiens eukaryotic translation initiation factor 4A1 (EIF4A1), transcript variant 2, mRNA.	chr17	1.20204
RAB15	AB678453		uc021rut.1	Homo sapiens RAB15, member RAS onocogene family (RAB15), mRNA.	chr14	1.19955
CD37	AK301328	NM_001774	uc010yam.1	Homo sapiens CD37 molecule (CD37), transcript variant 1, mRNA.	chr19	1.19472
KHDRBS1	NM_006559	NM_006559	uc001bub.3	Homo sapiens KH domain containing, RNA binding, signal transduction associated 1 (KHDRBS1), mRNA.	chr1	1.18526
CORO1A	AK097964		uc002dwy.1	Homo sapiens coronin, actin binding protein, 1A (CORO1A), transcript variant 2, mRNA.	chr16	1.17925
RBM4	NM_002896	NM_002896	uc001oiw.2	Homo sapiens RNA binding motif protein 4 (RBM4), transcript variant 1, mRNA.	chr11	1.1779
ANXA6	NM_001155	NM_001155	uc003ltl.2	Homo sapiens annexin A6 (ANXA6), transcript variant 1, mRNA.	chr5	1.17771
VCP	NM_007126	NM_007126	uc003zvy.2	Homo sapiens valosin containing protein (VCP), mRNA.	chr9	1.17668
CTSS	NM_004079	NM_004079	uc001evn.3	Homo sapiens cathepsin S (CTSS), transcript variant 1, mRNA.	chr1	1.17407
GIMAP6	NM_024711	NM_024711	uc003whn.3	Homo sapiens GTPase, IMAP family member 6 (GIMAP6), transcript variant 1, mRNA.	chr7	1.17124
LOC647979	NR_027451		uc002xet.3	Homo sapiens uncharacterized LOC647979 (LOC647979), non-coding RNA.	chr20	1.16108
PRPF38A	NM_032864	NM_032864	uc001ctv.4	Homo sapiens PRP38 pre-mRNA processing factor 38 (yeast) domain containing A (PRPF38A), mRNA.	chr1	1.15953
LOC100131096	NR_040071		uc002juh.3	Homo sapiens uncharacterized LOC100131096 (LOC100131096), non-coding RNA.	chr17	1.15411
VAPA	NM_194434	NM_194434	uc002kok.3	Homo sapiens VAMP (vesicle-associated membrane protein)-associated protein A, 33kDa (VAPA), transcript variant 2, mRNA.	chr18	1.15213
NADK	NM_001198993	NM_001198993	uc001aid.4	Homo sapiens NAD kinase (NADK), transcript variant 2, mRNA.	chr1	1.12808
HLA-E	NM_005516	NM_005516	uc003nqg.3	Homo sapiens major histocompatibility complex, class I, E (HLA-E), mRNA.	chr6	1.12789
GTF3C4	NM_012204	NM_012204	uc010mzv.3	Homo sapiens general transcription factor IIIC, polypeptide 4, 90kDa (GTF3C4), mRNA.	chr9	1.1278
UCHL3	NM_006002	NM_006002	uc001vjq.3	Homo sapiens ubiquitin carboxyl-terminal esterase L3 (ubiquitin thiolesterase) (UCHL3), mRNA.	chr13	1.12545
NACA	NM_001113202	NM_001113202	uc001smc.2	Homo sapiens nascent polypeptide-associated complex alpha subunit (NACA), transcript variant 4, mRNA.	chr12	1.12359
ATP5A1	NM_004046	NM_004046	uc002lbr.1	Homo sapiens ATP synthase, H+ transporting, mitochondrial F1 complex, alpha subunit 1, cardiac muscle (ATP5A1), nuclear gene encoding mitochondrial protein, transcript variant 2, mRNA.	chr18	1.12328
AMT	AK293594		uc011bcn.2	Homo sapiens aminomethyltransferase (AMT), nuclear gene encoding mitochondrial protein, transcript variant 2, mRNA.	chr3	1.12179
AMICA1	NM_001098526	NM_001098526	uc001psk.2	Homo sapiens adhesion molecule, interacts with CXADR antigen 1 (AMICA1), transcript variant 1, mRNA.	chr11	1.11912
NADK	NM_001198994	NM_001198994	uc001aie.3	Homo sapiens NAD kinase (NADK), transcript variant 3, mRNA.	chr1	1.1098
SYNJ2BP	NM_018373	NM_018373	uc001xmc.4	Homo sapiens synaptojanin 2 binding protein (SYNJ2BP), mRNA.	chr14	1.10545
GLG1	NM_001145667	NM_001145667	uc002fcy.4	Homo sapiens golgi glycoprotein 1 (GLG1), transcript variant 3, mRNA.	chr16	1.10058
CDC14A	NM_003672	NM_003672	uc001dtg.4	Homo sapiens CDC14 cell division cycle 14 homolog A (S. cerevisiae) (CDC14A), transcript variant 1, mRNA.	chr1	1.0905
SLC46A2	NM_033051	NM_033051	uc004bgk.3	Homo sapiens solute carrier family 46, member 2 (SLC46A2), mRNA.	chr9	1.09021
FAM127C	NM_001078173	NM_001078173	uc004eyc.1	Homo sapiens family with sequence similarity 127, member C (FAM127C), mRNA.	chrX	1.08188
ABCB10	NM_012089	NM_012089	uc001htp.4	Homo sapiens ATP-binding cassette, sub-family B (MDR/TAP), member 10 (ABCB10), nuclear gene encoding mitochondrial protein, mRNA.	chr1	1.07748
ZNF740	NM_001004304	NM_001004304	uc001scb.4	Homo sapiens zinc finger protein 740 (ZNF740), mRNA.	chr12	1.07198
RAF1	AK303920	NM_002880	uc011aut.2	Homo sapiens v-raf-1 murine leukemia viral oncogene homolog 1 (RAF1), mRNA.	chr3	1.07169
ITM2B	NM_021999	NM_021999	uc001vbz.3	Homo sapiens integral membrane protein 2B (ITM2B), mRNA.	chr13	1.06324
MTDH	NM_178812	NM_178812	uc003yhz.3	Homo sapiens metadherin (MTDH), mRNA.	chr8	1.0606
URM1	NM_030914	NM_030914	uc004buv.2	Homo sapiens ubiquitin related modifier 1 (URM1), transcript variant 1, mRNA.	chr9	1.05976
LOC644617	BC011136		uc002tcp.3	Homo sapiens cDNA: FLJ22294 fis, clone HRC04426.	chr2	1.05727
PPP1R9B	NM_032595	NM_032595	uc002iqh.4	Homo sapiens protein phosphatase 1, regulatory subunit 9B (PPP1R9B), mRNA.	chr17	1.05484
DPY19L1	NM_015283	NM_015283	uc003tem.4	Homo sapiens dpy-19-like 1 (C. elegans) (DPY19L1), mRNA.	chr7	1.05276
USP21	NM_012475	NM_012475	uc010pkd.2	Homo sapiens ubiquitin specific peptidase 21 (USP21), transcript variant 1, mRNA.	chr1	1.04577
BTG2	NM_006763	NM_006763	uc001gzq.3	Homo sapiens BTG family, member 2 (BTG2), mRNA.	chr1	1.03403
KIAA0913	AB384542	NM_001242487	uc010qkr.2	Homo sapiens KIAA0913 (KIAA0913), transcript variant 2, mRNA.	chr10	1.03095
SLC38A10	NM_001037984	NM_001037984	uc002jzz.1	Homo sapiens solute carrier family 38, member 10 (SLC38A10), transcript variant 1, mRNA.	chr17	1.02619
RPL6	NM_000970	NM_000970	uc001ttv.3	Homo sapiens ribosomal protein L6 (RPL6), transcript variant 2, mRNA.	chr12	1.02617
ANKRD19P	BC028712		uc004asr.4	Homo sapiens ankyrin repeat domain 19, pseudogene (ANKRD19P), non-coding RNA.	chr9	1.0256
SLC3A1	DQ023514	NM_000341	uc002rue.4	Homo sapiens solute carrier family 3 (cystine, dibasic and neutral amino acid transporters, activator of cystine, dibasic and neutral amino acid transport), member 1 (SLC3A1), mRNA.	chr2	1.02074
LTBP4	AK128191		uc002ooj.1	Homo sapiens latent transforming growth factor beta binding protein 4 (LTBP4), transcript variant 3, mRNA.	chr19	1.01728
EEF1A1	NM_001402	NM_001402	uc003phj.3	Homo sapiens eukaryotic translation elongation factor 1 alpha 1 (EEF1A1), mRNA.	chr6	1.01616
NUDT14	NM_177533	NM_177533	uc010tyn.2	Homo sapiens nudix (nucleoside diphosphate linked moiety X)-type motif 14 (NUDT14), mRNA.	chr14	1.013
TTC17	AB385162	NM_018259	uc010rfj.2	Homo sapiens tetratricopeptide repeat domain 17 (TTC17), mRNA.	chr11	1.01229
GUK1	NM_001159390	NM_001159390	uc001hsi.3	Homo sapiens guanylate kinase 1 (GUK1), transcript variant 1, mRNA.	chr1	1.0116
ZNF440	NM_152357	NM_152357	uc002msp.1	Homo sapiens zinc finger protein 440 (ZNF440), mRNA.	chr19	1.0066
RPL12	NM_000976	NM_000976	uc004bqy.2	Homo sapiens ribosomal protein L12 (RPL12), mRNA.	chr9	1.00412
IQSEC2	NM_015075	NM_015075	uc004dsc.3	Homo sapiens IQ motif and Sec7 domain 2 (IQSEC2), transcript variant 2, mRNA.	chrX	1.0022
