# Supplementary material for: Molecular dynamics of the host response to Streptococcus pneumoniae pneumonia in baboons
Source: Animal Model Exp Med. 2025 Sep 14;8(10):1896–907. doi: 10.1002/ame2.70079 (PMC12660496; doi:10.1002/ame2.70079)
Supplement: Supplementary file 1 — Data S1. [file AME2-8-1896-s001.zip › ame270079-sup-0009-TableS5@Supplemental Table 5.xlsx]

## Sheet: DOWN-regulated genes
Table S5: Top down-regulated genes
Gene	mRNA	Refseq	UCSC ID	Description	Chr	Fold Change of Normalized Expression
SMO	NM_005631	NM_005631	uc003vor.3	Homo sapiens smoothened, frizzled family receptor (SMO), mRNA.	chr7	0.00021556
CCL3L3	X52149		uc002hle.2	Homo sapiens chemokine (C-C motif) ligand 3-like 3 (CCL3L3), mRNA.	chr17	0.00037439
CLCC1	AB052915	NM_001048210	uc021ora.1	Homo sapiens chloride channel CLIC-like 1 (CLCC1), transcript variant 1, mRNA.	chr1	0.0007174
NKPD1	BC143792	NM_198478	uc021uvt.1	Homo sapiens NTPase, KAP family P-loop domain containing 1 (NKPD1), mRNA.	chr19	0.013734
MAPK12	NM_002969	NM_002969	uc003bkm.1	Homo sapiens mitogen-activated protein kinase 12 (MAPK12), mRNA.	chr22	0.020211
DGKZ	NM_003646	NM_003646	uc001ncl.2	Homo sapiens diacylglycerol kinase, zeta (DGKZ), transcript variant 2, mRNA.	chr11	0.062169
SLC14A1	AK123681	NM_015865	uc002lbk.4	Homo sapiens solute carrier family 14 (urea transporter), member 1 (Kidd blood group) (SLC14A1), transcript variant 2, mRNA.	chr18	0.06397
MSTO1	AY334564	NM_018116	uc001flc.3	Homo sapiens misato homolog 1 (Drosophila) (MSTO1), mRNA.	chr1	0.064034
TCF3	M24405	NM_003200	uc002lto.3	Homo sapiens transcription factor 3 (E2A immunoglobulin enhancer binding factors E12/E47) (TCF3), transcript variant 1, mRNA.	chr19	0.088051
RIC3	AY326436	NM_001206672	uc001mgf.4	Homo sapiens resistance to inhibitors of cholinesterase 3 homolog (C. elegans) (RIC3), transcript variant 4, mRNA.	chr11	0.09631
PPP2R2B	AK314810	NM_181678	uc010jgm.3	Homo sapiens protein phosphatase 2, regulatory subunit B, beta (PPP2R2B), transcript variant 6, mRNA.	chr5	0.1057
ZMYND10	NM_015896	NM_015896	uc003dag.1	Homo sapiens zinc finger, MYND-type containing 10 (ZMYND10), mRNA.	chr3	0.15092
ZP3	NM_001110354	NM_001110354	uc003ufd.4	Homo sapiens zona pellucida glycoprotein 3 (sperm receptor) (ZP3), transcript variant 1, mRNA.	chr7	0.15602
FAM159A	NM_001042693	NM_001042693	uc001cuf.3	Homo sapiens family with sequence similarity 159, member A (FAM159A), mRNA.	chr1	0.15607
MEGF10	CR749437	NM_032446	uc003kui.4	Homo sapiens multiple EGF-like-domains 10 (MEGF10), mRNA.	chr5	0.16911
TRAC	EU427374		uc010ajx.1	RecName: Full=T-cell receptor alpha chain C region;	chr14	0.18155
LOC100506124	NR_045375		uc021vrz.1	Homo sapiens uncharacterized LOC100506124 (LOC100506124), non-coding RNA.	chr2	0.18217
GPRIN1	NM_052899	NM_052899	uc003meo.1	Homo sapiens G protein regulated inducer of neurite outgrowth 1 (GPRIN1), mRNA.	chr5	0.1852
TUBD1	NM_016261	NM_016261	uc002ixw.2	Homo sapiens tubulin, delta 1 (TUBD1), transcript variant 1, mRNA.	chr17	0.20001
DEPTOR	NM_022783	NM_022783	uc003yow.4	Homo sapiens DEP domain containing MTOR-interacting protein (DEPTOR), mRNA.	chr8	0.20377
C17orf72	AK294360		uc010wpu.2	Homo sapiens chromosome 17 open reading frame 72 (C17orf72), transcript variant 3, mRNA.	chr17	0.21056
TCRA	GQ502802		uc010tmv.2	Homo sapiens mRNA for T cell receptor alpha variable 13, partial cds, clone: SEB 7.	chr14	0.21242
SPATA13	AK301149	NM_153023	uc010tcz.2	Homo sapiens spermatogenesis associated 13 (SPATA13), transcript variant 2, mRNA.	chr13	0.22353
TCRA	AB306059		uc001wbz.1	Homo sapiens mRNA for T cell receptor alpha variable 8, partial cds, clone: un 132.	chr14	0.2394
INPP4A	AK307823		uc010fik.3	Homo sapiens inositol polyphosphate-4-phosphatase, type I, 107kDa (INPP4A), transcript variant a, mRNA.	chr2	0.24875
TRAC	BC025727		uc021rqb.1	RecName: Full=T-cell receptor alpha chain C region;	chr14	0.26261
SKAP1	AK290818	NM_003726	uc010dbe.1	Homo sapiens src kinase associated phosphoprotein 1 (SKAP1), transcript variant 1, mRNA.	chr17	0.26783
METRN	NM_024042	NM_024042	uc002cjd.3	Homo sapiens meteorin, glial cell differentiation regulator (METRN), mRNA.	chr16	0.2693
TCRA	AK127936		uc001wct.4	Homo sapiens mRNA for T cell receptor alpha variable 19, partial cds, clone: SEB 336.	chr14	0.27273
TCRA	Z77830		uc021rpj.1	RecName: Full=T-cell receptor alpha chain V region PY14; Flags: Precursor;	chr14	0.27601
PHC1	NM_004426	NM_004426	uc001qvd.3	Homo sapiens polyhomeotic homolog 1 (Drosophila) (PHC1), mRNA.	chr12	0.27823
CA8	BC082971	NM_004056	uc003xua.1	Homo sapiens carbonic anhydrase VIII (CA8), mRNA.	chr8	0.27968
TCRBV9S1A1T	X58325		uc003vxf.3	SubName: Full=V_segment translation product; Flags: Fragment;	chr7	0.28037
	NM_004753:uc001a		uc.3			0.28705
GATA3	NM_001002295	NM_001002295	uc001ijz.3	Homo sapiens GATA binding protein 3 (GATA3), transcript variant 1, mRNA.	chr10	0.28799
CTSW	NM_001335	NM_001335	uc001ogc.1	Homo sapiens cathepsin W (CTSW), mRNA.	chr11	0.29299
LY9	AK303403	NM_002348	uc010pjs.1	Homo sapiens lymphocyte antigen 9 (LY9), transcript variant 1, mRNA.	chr1	0.29992
KLHL14	NM_020805	NM_020805	uc002kxm.1	Homo sapiens kelch-like 14 (Drosophila) (KLHL14), mRNA.	chr18	0.30003
TCRBV22S1A2N1T	AB305800		uc011kro.1	SubName: Full=V_segment translation product; Flags: Fragment;	chr7	0.30024
FBF1	NM_001080542	NM_001080542	uc002jqc.3	Homo sapiens Fas (TNFRSF6) binding factor 1 (FBF1), mRNA.	chr17	0.30697
CD8B	NM_004931	NM_004931	uc002srz.3	Homo sapiens CD8b molecule (CD8B), transcript variant 5, mRNA.	chr2	0.30851
KIAA1430	NM_020827	NM_020827	uc003ixf.4	Homo sapiens KIAA1430 (KIAA1430), mRNA.	chr4	0.31291
HLCS	NM_000411	NM_000411	uc002yvs.3	Homo sapiens holocarboxylase synthetase (biotin-(proprionyl-CoA-carboxylase (ATP-hydrolysing)) ligase) (HLCS), transcript variant 1, mRNA.	chr21	0.31601
DBP	NM_001352	NM_001352	uc002pjx.4	Homo sapiens D site of albumin promoter (albumin D-box) binding protein (DBP), mRNA.	chr19	0.32263
CHN2	NM_004067	NM_004067	uc003szz.3	Homo sapiens chimerin (chimaerin) 2 (CHN2), transcript variant 2, mRNA.	chr7	0.3253
TCF7	NM_201632	NM_201632	uc003kyw.3	Homo sapiens transcription factor 7 (T-cell specific, HMG-box) (TCF7), transcript variant 2, mRNA.	chr5	0.33354
ID3	NM_002167	NM_002167	uc001bhh.4	Homo sapiens inhibitor of DNA binding 3, dominant negative helix-loop-helix protein (ID3), mRNA.	chr1	0.33493
CD3G	NM_000073	NM_000073	uc001psu.2	Homo sapiens CD3g molecule, gamma (CD3-TCR complex) (CD3G), mRNA.	chr11	0.33786
CACNA2D2	NM_006030	NM_006030	uc003dap.3	Homo sapiens calcium channel, voltage-dependent, alpha 2/delta subunit 2 (CACNA2D2), transcript variant 2, mRNA.	chr3	0.34396
IGHD	BC063384		uc001ysj.3	RecName: Full=Ig delta chain C region;	chr14	0.34587
FAM102A	NM_001035254	NM_001035254	uc004bsx.2	Homo sapiens family with sequence similarity 102, member A (FAM102A), transcript variant 1, mRNA.	chr9	0.34654
ABLIM1	CCDS31289	NM_006720	uc021pyu.1	Homo sapiens actin binding LIM protein 1 (ABLIM1), transcript variant 4, mRNA.	chr10	0.34709
LOC728989	NR_024442		uc001epd.2	Homo sapiens phosphodiesterase 4D interacting protein pseudogene (LOC728989), non-coding RNA.	chr1	0.35151
CDC25B	NM_004358	NM_004358	uc002wjo.3	Homo sapiens cell division cycle 25 homolog B (S. pombe) (CDC25B), transcript variant 2, mRNA.	chr20	0.35471
CD7	NM_006137	NM_006137	uc002kel.1	Homo sapiens CD7 molecule (CD7), mRNA.	chr17	0.35644
RUFY3	NM_014961	NM_014961	uc003hfq.3	Homo sapiens RUN and FYVE domain containing 3 (RUFY3), transcript variant 2, mRNA.	chr4	0.37149
SCML4	AK303562	NM_198081	uc011eam.1	Homo sapiens sex comb on midleg-like 4 (Drosophila) (SCML4), mRNA.	chr6	0.37395
ZNF551	NM_138347	NM_138347	uc002qpw.4	Homo sapiens zinc finger protein 551 (ZNF551), mRNA.	chr19	0.37504
RSAD1	AK293814	NM_018346	uc010wmp.2	Homo sapiens radical S-adenosyl methionine domain containing 1 (RSAD1), mRNA.	chr17	0.37593
LRFN3	NM_024509	NM_024509	uc002oco.3	Homo sapiens leucine rich repeat and fibronectin type III domain containing 3 (LRFN3), mRNA.	chr19	0.3761
ANKH	NM_054027	NM_054027	uc003jfm.4	Homo sapiens ankylosis, progressive homolog (mouse) (ANKH), mRNA.	chr5	0.3769
CA11	NM_001217	NM_001217	uc002pjz.1	Homo sapiens carbonic anhydrase XI (CA11), mRNA.	chr19	0.37897
TGFB3	NM_003239	NM_003239	uc001xsc.2	Homo sapiens transforming growth factor, beta 3 (TGFB3), mRNA.	chr14	0.38331
AK055601	AK055601		uc002wbj.3	Homo sapiens cDNA FLJ31039 fis, clone HSYRA2000221.	chr2	0.38528
PVRIG	NM_024070	NM_024070	uc003uuf.1	Homo sapiens poliovirus receptor related immunoglobulin domain containing (PVRIG), mRNA.	chr7	0.38664
RAI1	NM_030665	NM_030665	uc002grm.3	Homo sapiens retinoic acid induced 1 (RAI1), mRNA.	chr17	0.38968
RLTPR	NM_001013838	NM_001013838	uc002etn.3	Homo sapiens RGD motif, leucine rich repeats, tropomodulin domain and proline-rich containing (RLTPR), mRNA.	chr16	0.39131
CARD11	NM_032415	NM_032415	uc003smv.3	Homo sapiens caspase recruitment domain family, member 11 (CARD11), mRNA.	chr7	0.3928
GRIK5	NM_002088	NM_002088	uc002osj.1	Homo sapiens glutamate receptor, ionotropic, kainate 5 (GRIK5), mRNA.	chr19	0.39297
PSIP1	NM_001128217	NM_001128217	uc003zlw.4	Homo sapiens PC4 and SFRS1 interacting protein 1 (PSIP1), transcript variant 3, mRNA.	chr9	0.3945
CELSR2	NM_001408	NM_001408	uc001dxa.4	Homo sapiens cadherin, EGF LAG seven-pass G-type receptor 2 (flamingo homolog, Drosophila) (CELSR2), mRNA.	chr1	0.39941
MAP3K4	BC143743		uc011efz.2	Homo sapiens mitogen-activated protein kinase kinase kinase 4 (MAP3K4), transcript variant 1, mRNA.	chr6	0.40166
KCNN4	NM_002250	NM_002250	uc002oxl.3	Homo sapiens potassium intermediate/small conductance calcium-activated channel, subfamily N, member 4 (KCNN4), mRNA.	chr19	0.41009
BIRC3	NM_182962	NM_182962	uc001pgx.3	Homo sapiens baculoviral IAP repeat containing 3 (BIRC3), transcript variant 2, mRNA.	chr11	0.4124
CXCR5	NM_001716	NM_001716	uc001pue.4	Homo sapiens chemokine (C-X-C motif) receptor 5 (CXCR5), transcript variant 1, mRNA.	chr11	0.41507
FAM123B	NM_152424	NM_152424	uc004dvo.3	Homo sapiens family with sequence similarity 123B (FAM123B), mRNA.	chrX	0.41876
PLXNA3	NM_017514	NM_017514	uc004flm.3	Homo sapiens plexin A3 (PLXNA3), mRNA.	chrX	0.4225
GSTCD	NM_001031720	NM_001031720	uc003hxz.4	Homo sapiens glutathione S-transferase, C-terminal domain containing (GSTCD), transcript variant 1, mRNA.	chr4	0.4235
DTX1	NM_004416	NM_004416	uc001tuk.1	Homo sapiens deltex homolog 1 (Drosophila) (DTX1), mRNA.	chr12	0.42412
LGALS13	NM_013268	NM_013268	uc002omb.3	Homo sapiens lectin, galactoside-binding, soluble, 13 (LGALS13), mRNA.	chr19	0.42631
ALDOA	NM_184043	NM_184043	uc002dvz.3	Homo sapiens aldolase A, fructose-bisphosphate (ALDOA), transcript variant 3, mRNA.	chr16	0.43634
PTPLAD1	NM_016395	NM_016395	uc002apc.3	Homo sapiens protein tyrosine phosphatase-like A domain containing 1 (PTPLAD1), mRNA.	chr15	0.43814
PHF19	NM_015651	NM_015651	uc004bks.1	Homo sapiens PHD finger protein 19 (PHF19), transcript variant 1, mRNA.	chr9	0.43914
IPO5	NM_002271	NM_002271	uc001vne.3	Homo sapiens importin 5 (IPO5), mRNA.	chr13	0.44084
VEGFB	NM_003377	NM_003377	uc001nyw.3	Homo sapiens vascular endothelial growth factor B (VEGFB), transcript variant VEGFB-186, mRNA.	chr11	0.4415
NINL	NM_025176	NM_025176	uc002wux.1	Homo sapiens ninein-like (NINL), mRNA.	chr20	0.44191
MYO6	U90236	NM_004999	uc003pii.1	Homo sapiens myosin VI (MYO6), mRNA.	chr6	0.44266
THOC3	NM_032361	NM_032361	uc003mdg.4	Homo sapiens THO complex 3 (THOC3), mRNA.	chr5	0.4461
PEBP1	NM_002567	NM_002567	uc001twu.1	Homo sapiens phosphatidylethanolamine binding protein 1 (PEBP1), mRNA.	chr12	0.45002
DCP1B	NM_152640	NM_152640	uc001qjx.1	Homo sapiens DCP1 decapping enzyme homolog B (S. cerevisiae) (DCP1B), mRNA.	chr12	0.45099
GRAP	NM_006613	NM_006613	uc002guy.3	Homo sapiens GRB2-related adaptor protein (GRAP), mRNA.	chr17	0.45457
HLA-DOA	NM_002119	NM_002119	uc003ocr.3	Homo sapiens major histocompatibility complex, class II, DO alpha (HLA-DOA), mRNA.	chr6	0.45458
ELP2	NM_018255	NM_018255	uc002kzk.2	Homo sapiens elongation protein 2 homolog (S. cerevisiae) (ELP2), transcript variant 2, mRNA.	chr18	0.45707
HIP1R	NM_003959	NM_003959	uc001udj.1	Homo sapiens huntingtin interacting protein 1 related (HIP1R), mRNA.	chr12	0.45836
POLD2	NM_006230	NM_006230	uc003tkf.4	Homo sapiens polymerase (DNA directed), delta 2, regulatory subunit 50kDa (POLD2), transcript variant 2, mRNA.	chr7	0.46007
DQ586822	DQ586822		uc002bke.2	Homo sapiens cDNA FLJ34196 fis, clone FCBBF3019437.	chr15	0.46193
AGFG2	NM_006076	NM_006076	uc003uvf.3	Homo sapiens ArfGAP with FG repeats 2 (AGFG2), mRNA.	chr7	0.46197
LOC100129845	NR_038910		uc011kjy.2	Homo sapiens uncharacterized LOC100129845 (LOC100129845), non-coding RNA.	chr7	0.46414
TIMM9	NM_012460	NM_012460	uc001xds.3	Homo sapiens translocase of inner mitochondrial membrane 9 homolog (yeast) (TIMM9), nuclear gene encoding mitochondrial protein, mRNA.	chr14	0.47156
TYSND1	NM_173555	NM_173555	uc001jqr.3	Homo sapiens trypsin domain containing 1 (TYSND1), transcript variant 1, mRNA.	chr10	0.47193
AKT3	NM_005465	NM_005465	uc001iab.2	Homo sapiens v-akt murine thymoma viral oncogene homolog 3 (protein kinase B, gamma) (AKT3), transcript variant 1, mRNA.	chr1	0.47288
DPP4	NM_001935	NM_001935	uc002ubz.3	Homo sapiens dipeptidyl-peptidase 4 (DPP4), mRNA.	chr2	0.47644
HLA-DRA	NM_019111	NM_019111	uc003obh.3	Homo sapiens major histocompatibility complex, class II, DR alpha (HLA-DRA), mRNA.	chr6	0.4768
RNF157	NM_052916	NM_052916	uc002jqz.3	Homo sapiens ring finger protein 157 (RNF157), mRNA.	chr17	0.47742
WDR43	NM_015131	NM_015131	uc002rmo.2	Homo sapiens WD repeat domain 43 (WDR43), mRNA.	chr2	0.47957
RBBP7	NM_002893	NM_002893	uc004cxt.3	Homo sapiens retinoblastoma binding protein 7 (RBBP7), transcript variant 2, mRNA.	chrX	0.47963
FTO	NM_001080432	NM_001080432	uc002ehr.3	Homo sapiens fat mass and obesity associated (FTO), mRNA.	chr16	0.48077
NOP56	NM_006392	NM_006392	uc002wgh.3	Homo sapiens NOP56 ribonucleoprotein homolog (yeast) (NOP56), transcript variant 1, mRNA.	chr20	0.48142
PCMTD2	NM_018257	NM_018257	uc002yil.4	Homo sapiens protein-L-isoaspartate (D-aspartate) O-methyltransferase domain containing 2 (PCMTD2), transcript variant 1, mRNA.	chr20	0.48369
ZNF398	NM_170686	NM_170686	uc003wfl.3	Homo sapiens zinc finger protein 398 (ZNF398), transcript variant 1, mRNA.	chr7	0.48675
RLTPR	FJ026014	NM_001013838	uc010vjr.2	Homo sapiens RGD motif, leucine rich repeats, tropomodulin domain and proline-rich containing (RLTPR), mRNA.	chr16	0.48705
LDHB	NM_002300	NM_002300	uc001rfe.3	Homo sapiens lactate dehydrogenase B (LDHB), transcript variant 1, mRNA.	chr12	0.48799
GGA2	NM_015044	NM_015044	uc002dlq.3	Homo sapiens golgi-associated, gamma adaptin ear containing, ARF binding protein 2 (GGA2), mRNA.	chr16	0.48895
PTPRC	NM_002838	NM_002838	uc001gur.1	Homo sapiens protein tyrosine phosphatase, receptor type, C (PTPRC), transcript variant 1, mRNA.	chr1	0.49308
QSOX2	NM_181701	NM_181701	uc010nbi.2	Homo sapiens quiescin Q6 sulfhydryl oxidase 2 (QSOX2), mRNA.	chr9	0.50052
TIMELESS	NM_003920	NM_003920	uc001slf.2	Homo sapiens timeless homolog (Drosophila) (TIMELESS), mRNA.	chr12	0.50059
CHST10	NM_004854	NM_004854	uc002tam.3	Homo sapiens carbohydrate sulfotransferase 10 (CHST10), mRNA.	chr2	0.50425
TMEM206	NM_018252	NM_018252	uc001hjc.4	Homo sapiens transmembrane protein 206 (TMEM206), transcript variant 2, mRNA.	chr1	0.50474
MARCHF3	NM_178450	NM_178450	uc003kuf.3	Homo sapiens membrane-associated ring finger (C3HC4) 3 (MARCH3), mRNA.	chr5	0.51059
KCNMB4	NM_014505	NM_014505	uc001svx.3	Homo sapiens potassium large conductance calcium-activated channel, subfamily M, beta member 4 (KCNMB4), mRNA.	chr12	0.51097
AGK	NM_018238	NM_018238	uc003vwi.2	Homo sapiens acylglycerol kinase (AGK), nuclear gene encoding mitochondrial protein, mRNA.	chr7	0.51124
TTC12	NM_017868	NM_017868	uc001pnu.3	Homo sapiens tetratricopeptide repeat domain 12 (TTC12), mRNA.	chr11	0.51256
GLCCI1	NM_138426	NM_138426	uc003srk.3	Homo sapiens glucocorticoid induced transcript 1 (GLCCI1), mRNA.	chr7	0.51374
FCHSD2	NM_014824	NM_014824	uc009ytl.3	Homo sapiens FCH and double SH3 domains 2 (FCHSD2), mRNA.	chr11	0.51469
TMEM102	AK094197	NM_178518	uc002ggy.2	Homo sapiens transmembrane protein 102 (TMEM102), mRNA.	chr17	0.5185
CDC23	NM_004661	NM_004661	uc003lcl.3	Homo sapiens cell division cycle 23 homolog (S. cerevisiae) (CDC23), mRNA.	chr5	0.52127
PTPRCAP	NM_005608	NM_005608	uc001oli.1	Homo sapiens protein tyrosine phosphatase, receptor type, C-associated protein (PTPRCAP), mRNA.	chr11	0.52187
MGMT	NM_002412	NM_002412	uc001lkh.2	Homo sapiens O-6-methylguanine-DNA methyltransferase (MGMT), mRNA.	chr10	0.52215
NOP14	AK292939	NM_003703	uc003ggl.3	Homo sapiens NOP14 nucleolar protein homolog (yeast) (NOP14), mRNA.	chr4	0.52219
CBX6	NM_014292	NM_014292	uc003awl.3	Homo sapiens chromobox homolog 6 (CBX6), mRNA.	chr22	0.52357
FKBP4	NM_002014	NM_002014	uc001qkz.3	Homo sapiens FK506 binding protein 4, 59kDa (FKBP4), mRNA.	chr12	0.52829
PPP1R16B	NM_015568	NM_015568	uc002xje.3	Homo sapiens protein phosphatase 1, regulatory subunit 16B (PPP1R16B), transcript variant 1, mRNA.	chr20	0.52869
TBC1D19	NM_018317	NM_018317	uc003gsf.4	Homo sapiens TBC1 domain family, member 19 (TBC1D19), mRNA.	chr4	0.53255
SLC5A6	NM_021095	NM_021095	uc002rjd.3	Homo sapiens solute carrier family 5 (sodium-dependent vitamin transporter), member 6 (SLC5A6), transcript variant 1, mRNA.	chr2	0.53277
NT5C	NM_014595	NM_014595	uc002jmx.3	Homo sapiens 5', 3'-nucleotidase, cytosolic (NT5C), transcript variant 1, mRNA.	chr17	0.53327
SGK223	NM_001080826	NM_001080826	uc003wsh.4	Homo sapiens homolog of rat pragma of Rnd2 (SGK223), mRNA.	chr8	0.53345
VAV2	NM_003371	NM_003371	uc004cer.3	Homo sapiens vav 2 guanine nucleotide exchange factor (VAV2), transcript variant 2, mRNA.	chr9	0.53565
CD79A	NM_001783	NM_001783	uc002orv.3	Homo sapiens CD79a molecule, immunoglobulin-associated alpha (CD79A), transcript variant 1, mRNA.	chr19	0.53983
FAM116B	NM_001001794	NM_001001794	uc011arv.1	Homo sapiens family with sequence similarity 116, member B (FAM116B), mRNA.	chr22	0.54287
PDCD4	NM_014456	NM_014456	uc001kzh.3	Homo sapiens programmed cell death 4 (neoplastic transformation inhibitor) (PDCD4), transcript variant 1, mRNA.	chr10	0.54337
PHF14	AK123522		uc003ssa.3	Homo sapiens PHD finger protein 14 (PHF14), transcript variant 4, non-coding RNA.	chr7	0.54579
SLC10A3	NM_001142391	NM_001142391	uc004flr.3	Homo sapiens solute carrier family 10 (sodium/bile acid cotransporter family), member 3 (SLC10A3), transcript variant 2, mRNA.	chrX	0.54596
GLO1	NM_006708	NM_006708	uc003ooc.3	Homo sapiens glyoxalase I (GLO1), mRNA.	chr6	0.54878
UTP18	NM_016001	NM_016001	uc002its.3	Homo sapiens UTP18 small subunit (SSU) processome component homolog (yeast) (UTP18), mRNA.	chr17	0.54993
GSPT2	NM_018094	NM_018094	uc004dpl.3	Homo sapiens G1 to S phase transition 2 (GSPT2), mRNA.	chrX	0.5505
SNRNP35	NM_022717	NM_022717	uc001ufb.1	Homo sapiens small nuclear ribonucleoprotein 35kDa (U11/U12) (SNRNP35), transcript variant 2, mRNA.	chr12	0.55284
VARS	NM_006295	NM_006295	uc003nxe.3	Homo sapiens valyl-tRNA synthetase (VARS), nuclear gene encoding mitochondrial protein, mRNA.	chr6	0.55313
XYLT2	NM_022167	NM_022167	uc002iqo.3	Homo sapiens xylosyltransferase II (XYLT2), mRNA.	chr17	0.5574
HLA-DOB	NM_002120	NM_002120	uc003oca.3	Homo sapiens major histocompatibility complex, class II, DO beta (HLA-DOB), mRNA.	chr6	0.55992
TAP2	AK299603	NM_018833	uc011dqf.1	Homo sapiens transporter 2, ATP-binding cassette, sub-family B (MDR/TAP) (TAP2), transcript variant 2, mRNA.	chr6	0.56088
LDB3	AJ133768		uc009xsz.3	Homo sapiens LIM domain binding 3 (LDB3), transcript variant 2, mRNA.	chr10	0.56244
TIGD2	NM_145715	NM_145715	uc003hsk.3	Homo sapiens tigger transposable element derived 2 (TIGD2), mRNA.	chr4	0.5664
LNP1	NM_001085451	NM_001085451	uc003dtx.4	Homo sapiens leukemia NUP98 fusion partner 1 (LNP1), mRNA.	chr3	0.56734
QDPR	NM_000320	NM_000320	uc003gpd.3	Homo sapiens quinoid dihydropteridine reductase (QDPR), mRNA.	chr4	0.56756
UTP3	NM_020368	NM_020368	uc003hfo.3	Homo sapiens UTP3, small subunit (SSU) processome component, homolog (S. cerevisiae) (UTP3), mRNA.	chr4	0.56842
CD19	NM_001770	NM_001770	uc002drs.3	Homo sapiens CD19 molecule (CD19), transcript variant 2, mRNA.	chr16	0.56925
SLC44A1	NM_080546	NM_080546	uc004bcn.3	Homo sapiens solute carrier family 44, member 1 (SLC44A1), mRNA.	chr9	0.57227
ZNF319	NM_020807	NM_020807	uc002emx.1	Homo sapiens zinc finger protein 319 (ZNF319), mRNA.	chr16	0.57297
TSEN15	NM_052965	NM_052965	uc001gqt.4	Homo sapiens tRNA splicing endonuclease 15 homolog (S. cerevisiae) (TSEN15), transcript variant 1, mRNA.	chr1	0.57647
NME3	NM_002513	NM_002513	uc002cmm.3	Homo sapiens non-metastatic cells 3, protein expressed in (NME3), mRNA.	chr16	0.57695
GAMT	NM_000156	NM_000156	uc002lsj.3	Homo sapiens guanidinoacetate N-methyltransferase (GAMT), transcript variant 1, mRNA.	chr19	0.57743
PTGER4	NM_000958	NM_000958	uc003jlz.3	Homo sapiens prostaglandin E receptor 4 (subtype EP4) (PTGER4), mRNA.	chr5	0.57912
PSIP1	NM_021144	NM_021144	uc003zlz.4	Homo sapiens PC4 and SFRS1 interacting protein 1 (PSIP1), transcript variant 1, mRNA.	chr9	0.58184
B3GNT7	NM_145236	NM_145236	uc002vrs.3	Homo sapiens UDP-GlcNAc:betaGal beta-1,3-N-acetylglucosaminyltransferase 7 (B3GNT7), mRNA.	chr2	0.58644
RABEP2	NM_024816	NM_024816	uc002drq.3	Homo sapiens rabaptin, RAB GTPase binding effector protein 2 (RABEP2), mRNA.	chr16	0.5891
SH3TC1	NM_018986	NM_018986	uc003gkv.4	Homo sapiens SH3 domain and tetratricopeptide repeats 1 (SH3TC1), mRNA.	chr4	0.59017
GLTSCR2	NM_015710	NM_015710	uc002phm.2	Homo sapiens glioma tumor suppressor candidate region gene 2 (GLTSCR2), mRNA.	chr19	0.59177
PLEKHO1	NM_016274	NM_016274	uc001ett.3	Homo sapiens pleckstrin homology domain containing, family O member 1 (PLEKHO1), mRNA.	chr1	0.59322
SPIB	NM_003121	NM_003121	uc002psd.3	Homo sapiens Spi-B transcription factor (Spi-1/PU.1 related) (SPIB), transcript variant 1, mRNA.	chr19	0.59661
SIPA1L3	NM_015073	NM_015073	uc002ohk.3	Homo sapiens signal-induced proliferation-associated 1 like 3 (SIPA1L3), mRNA.	chr19	0.5971
RPAP1	NM_015540	NM_015540	uc001zod.3	Homo sapiens RNA polymerase II associated protein 1 (RPAP1), mRNA.	chr15	0.59723
NUDCD3	NM_015332	NM_015332	uc003tkz.3	Homo sapiens NudC domain containing 3 (NUDCD3), mRNA.	chr7	0.59865
ANKRD46	AK095235	NM_198401	uc003yjp.1	Homo sapiens ankyrin repeat domain 46 (ANKRD46), mRNA.	chr8	0.60215
APOL3	NM_145640	NM_145640	uc003aot.3	Homo sapiens apolipoprotein L, 3 (APOL3), transcript variant alpha/d, mRNA.	chr22	0.6027
RPL3	NM_000967	NM_000967	uc003axi.3	Homo sapiens ribosomal protein L3 (RPL3), transcript variant 1, mRNA.	chr22	0.60992
SYTL1	AK074154		uc001bnx.2	Homo sapiens synaptotagmin-like 1 (SYTL1), transcript variant 1, mRNA.	chr1	0.61042
TRIM27	NM_006510	NM_006510	uc003nlr.3	Homo sapiens tripartite motif containing 27 (TRIM27), mRNA.	chr6	0.61678
SUV39H1	NM_003173	NM_003173	uc004dkn.3	Homo sapiens suppressor of variegation 3-9 homolog 1 (Drosophila) (SUV39H1), mRNA.	chrX	0.61689
PRKAG2	NM_016203	NM_016203	uc003wkk.3	Homo sapiens protein kinase, AMP-activated, gamma 2 non-catalytic subunit (PRKAG2), transcript variant a, mRNA.	chr7	0.62542
TRIM65	NM_173547	NM_173547	uc002jpx.3	Homo sapiens tripartite motif containing 65 (TRIM65), transcript variant 1, mRNA.	chr17	0.63034
YWHAQ	NM_006826	NM_006826	uc002qzx.3	Homo sapiens tyrosine 3-monooxygenase/tryptophan 5-monooxygenase activation protein, theta polypeptide (YWHAQ), mRNA.	chr2	0.63115
TNIK	NM_001161562	NM_001161562	uc003fhn.2	Homo sapiens TRAF2 and NCK interacting kinase (TNIK), transcript variant 4, mRNA.	chr3	0.63197
PRPF19	NM_014502	NM_014502	uc001nqf.3	Homo sapiens PRP19/PSO4 pre-mRNA processing factor 19 homolog (S. cerevisiae) (PRPF19), mRNA.	chr11	0.6329
CCDC82	AK314669	NM_024725	uc009ywp.3	Homo sapiens coiled-coil domain containing 82 (CCDC82), mRNA.	chr11	0.63653
MGC2752	BC065480		uc010euw.3	Homo sapiens CENPB DNA-binding domains containing 1 pseudogene (MGC2752), non-coding RNA.	chr19	0.63749
SATB1	NM_001131010	NM_001131010	uc003cbj.3	Homo sapiens SATB homeobox 1 (SATB1), transcript variant 2, mRNA.	chr3	0.63907
DHX15	BC047577		uc003gqw.3	Homo sapiens DEAH (Asp-Glu-Ala-His) box polypeptide 15 (DHX15), mRNA.	chr4	0.65672
C17orf107	NM_001145536	NM_001145536	uc002fzl.3	Homo sapiens chromosome 17 open reading frame 107 (C17orf107), mRNA.	chr17	0.65699
RPL14	NM_003973	NM_003973	uc003ckg.3	Homo sapiens ribosomal protein L14 (RPL14), transcript variant 2, mRNA.	chr3	0.66541
POP5	NM_015918	NM_015918	uc001tys.3	Homo sapiens processing of precursor 5, ribonuclease P/MRP subunit (S. cerevisiae) (POP5), transcript variant 1, mRNA.	chr12	0.66556
ALDH3B2	NM_001031615	NM_001031615	uc001oms.3	Homo sapiens aldehyde dehydrogenase 3 family, member B2 (ALDH3B2), transcript variant 2, mRNA.	chr11	0.666
ELK3	NM_005230	NM_005230	uc001teo.1	Homo sapiens ELK3, ETS-domain protein (SRF accessory protein 2) (ELK3), mRNA.	chr12	0.66947
C16orf13	NM_032366	NM_032366	uc002chv.1	Homo sapiens chromosome 16 open reading frame 13 (C16orf13), transcript variant 1, mRNA.	chr16	0.67217
MRPL19	NM_014763	NM_014763	uc002snl.3	Homo sapiens mitochondrial ribosomal protein L19 (MRPL19), nuclear gene encoding mitochondrial protein, mRNA.	chr2	0.67296
WDFY1	NM_020830	NM_020830	uc002vnq.3	Homo sapiens WD repeat and FYVE domain containing 1 (WDFY1), mRNA.	chr2	0.67372
RPL13AP3	NR_004844		uc010aos.3	Homo sapiens ribosomal protein L13a pseudogene 3 (RPL13AP3), non-coding RNA.	chr14	0.67743
AKAP11	NM_016248	NM_016248	uc001uys.2	Homo sapiens A kinase (PRKA) anchor protein 11 (AKAP11), mRNA.	chr13	0.67913
SUSD3	NM_145006	NM_145006	uc004atb.3	Homo sapiens sushi domain containing 3 (SUSD3), mRNA.	chr9	0.68107
LMO4	NM_006769	NM_006769	uc001dmi.3	Homo sapiens LIM domain only 4 (LMO4), mRNA.	chr1	0.68175
APOL2	NM_030882	NM_030882	uc003aoz.3	Homo sapiens apolipoprotein L, 2 (APOL2), transcript variant alpha, mRNA.	chr22	0.68207
KAT2A	NM_021078	NM_021078	uc002hyx.2	Homo sapiens K(lysine) acetyltransferase 2A (KAT2A), mRNA.	chr17	0.68801
TSPYL1	NM_003309	NM_003309	uc003pwp.4	Homo sapiens TSPY-like 1 (TSPYL1), mRNA.	chr6	0.69089
CCT6A	NM_001762	NM_001762	uc003trl.1	Homo sapiens chaperonin containing TCP1, subunit 6A (zeta 1) (CCT6A), transcript variant 1, mRNA.	chr7	0.69303
PHF14	NM_014660	NM_014660	uc003sry.2	Homo sapiens PHD finger protein 14 (PHF14), transcript variant 2, mRNA.	chr7	0.69947
RPS19	NM_001022	NM_001022	uc002ort.3	Homo sapiens ribosomal protein S19 (RPS19), mRNA.	chr19	0.70198
RPS16	NM_001020	NM_001020	uc002olk.3	Homo sapiens ribosomal protein S16 (RPS16), mRNA.	chr19	0.70354
EIF3G	NM_003755	NM_003755	uc002mnd.3	Homo sapiens eukaryotic translation initiation factor 3, subunit G (EIF3G), mRNA.	chr19	0.70451
RPL18	NM_000979	NM_000979	uc002pjq.1	Homo sapiens ribosomal protein L18 (RPL18), mRNA.	chr19	0.70967
RPL36	NM_033643	NM_033643	uc002mcv.3	Homo sapiens ribosomal protein L36 (RPL36), transcript variant 1, mRNA.	chr19	0.71127
PXDC1	NM_183373	NM_183373	uc003mvt.2	Homo sapiens PX domain containing 1 (PXDC1), mRNA.	chr6	0.71368
EIF4A2	AK296279		uc011bsb.2	Homo sapiens eukaryotic translation initiation factor 4A2 (EIF4A2), mRNA.	chr3	0.72058
NAP1L1	AK055020	NM_139207	uc001syb.3	Homo sapiens nucleosome assembly protein 1-like 1 (NAP1L1), transcript variant 1, mRNA.	chr12	0.72155
RPS8	NM_001012	NM_001012	uc001cmi.3	Homo sapiens ribosomal protein S8 (RPS8), mRNA.	chr1	0.72215
LTV1	NM_032860	NM_032860	uc003qjs.3	Homo sapiens LTV1 homolog (S. cerevisiae) (LTV1), mRNA.	chr6	0.72227
PRPS2	NM_002765	NM_002765	uc004cvb.3	Homo sapiens phosphoribosyl pyrophosphate synthetase 2 (PRPS2), transcript variant 2, mRNA.	chrX	0.72335
CREBZF	NM_001039618	NM_001039618	uc001pas.2	Homo sapiens CREB/ATF bZIP transcription factor (CREBZF), transcript variant 1, mRNA.	chr11	0.72558
HLA-F	NM_001098479	NM_001098479	uc003nno.4	Homo sapiens major histocompatibility complex, class I, F (HLA-F), transcript variant 1, mRNA.	chr6	0.72627
TUFM	NM_003321	NM_003321	uc002drh.2	Homo sapiens Tu translation elongation factor, mitochondrial (TUFM), nuclear gene encoding mitochondrial protein, mRNA.	chr16	0.7271
PRPF8	NM_006445	NM_006445	uc002fte.3	Homo sapiens PRP8 pre-mRNA processing factor 8 homolog (S. cerevisiae) (PRPF8), mRNA.	chr17	0.73108
RPS11	NM_001015	NM_001015	uc002pob.1	Homo sapiens ribosomal protein S11 (RPS11), mRNA.	chr19	0.73467
PHF15	NM_015288	NM_015288	uc003kzo.1	Homo sapiens PHD finger protein 15 (PHF15), mRNA.	chr5	0.73576
ZNF706	NM_016096	NM_016096	uc003ykb.3	Homo sapiens zinc finger protein 706 (ZNF706), transcript variant 2, mRNA.	chr8	0.73964
SLC43A2	NM_152346	NM_152346	uc002fsv.3	Homo sapiens solute carrier family 43, member 2 (SLC43A2), mRNA.	chr17	0.74477
RPS2P32	NR_026676		uc011jza.2	Homo sapiens ribosomal protein S2 pseudogene 32 (RPS2P32), non-coding RNA.	chr7	0.74856
CYBASC3	NM_001161452	NM_001161452	uc001nrf.4	Homo sapiens cytochrome b, ascorbate dependent 3 (CYBASC3), transcript variant 3, mRNA.	chr11	0.74899
TMEM109	NM_024092	NM_024092	uc001nqg.3	Homo sapiens transmembrane protein 109 (TMEM109), mRNA.	chr11	0.75002
MBTD1	NM_017643	NM_017643	uc002itr.4	Homo sapiens mbt domain containing 1 (MBTD1), mRNA.	chr17	0.75191
RPS2	NM_002952	NM_002952	uc002cno.2	Homo sapiens ribosomal protein S2 (RPS2), mRNA.	chr16	0.75398
EIF3K	NM_013234	NM_013234	uc002oiz.1	Homo sapiens eukaryotic translation initiation factor 3, subunit K (EIF3K), mRNA.	chr19	0.75501
RPS15	NM_001018	NM_001018	uc002lsp.1	Homo sapiens ribosomal protein S15 (RPS15), mRNA.	chr19	0.75665
CCT4	NM_006430	NM_006430	uc002sbo.3	Homo sapiens chaperonin containing TCP1, subunit 4 (delta) (CCT4), mRNA.	chr2	0.75677
RPL32	NM_001007073	NM_001007073	uc003bxn.3	Homo sapiens ribosomal protein L32 (RPL32), transcript variant 2, mRNA.	chr3	0.76517
EEF2	NM_001961	NM_001961	uc002lze.3	Homo sapiens eukaryotic translation elongation factor 2 (EEF2), mRNA.	chr19	0.77077
OSBPL7	NM_145798	NM_145798	uc002ilx.1	Homo sapiens oxysterol binding protein-like 7 (OSBPL7), transcript variant 1, mRNA.	chr17	0.77327
RPL13A	NM_012423	NM_012423	uc002pny.3	Homo sapiens ribosomal protein L13a (RPL13A), mRNA.	chr19	0.77416
ZNF10	NM_015394	NM_015394	uc001ulq.3	Homo sapiens zinc finger protein 10 (ZNF10), mRNA.	chr12	0.77488
RPL13AP6	NR_026715		uc010qrh.1	Homo sapiens ribosomal protein L13a pseudogene 6 (RPL13AP6), non-coding RNA.	chr10	0.7751
MMAA	NM_172250	NM_172250	uc003ikh.4	Homo sapiens methylmalonic aciduria (cobalamin deficiency) cblA type (MMAA), nuclear gene encoding mitochondrial protein, mRNA.	chr4	0.77735
RPSA	NR_003662	NM_002295	uc002nrn.3	Homo sapiens ribosomal protein SA (RPSA), transcript variant 1, mRNA.	chr19	0.77821
RPL7A	NM_000972	NM_000972	uc004cde.1	Homo sapiens ribosomal protein L7a (RPL7A), mRNA.	chr9	0.77925
TRIM44	NM_017583	NM_017583	uc001mwi.2	Homo sapiens tripartite motif containing 44 (TRIM44), mRNA.	chr11	0.77956
RPSAP9	NR_026890		uc011lsj.1	Homo sapiens ribosomal protein SA pseudogene 9 (RPSAP9), non-coding RNA.	chr9	0.78134
SHPRH	NM_001042683	NM_001042683	uc003qlf.3	Homo sapiens SNF2 histone linker PHD RING helicase (SHPRH), transcript variant 1, mRNA.	chr6	0.78404
ZNF517	AK131440	NM_213605	uc003zee.1	Homo sapiens zinc finger protein 517 (ZNF517), mRNA.	chr8	0.79001
RPSA	NM_002295	NM_002295	uc003cjp.3	Homo sapiens ribosomal protein SA (RPSA), transcript variant 1, mRNA.	chr3	0.79079
RPS4X	NM_001007	NM_001007	uc004ear.3	Homo sapiens ribosomal protein S4, X-linked (RPS4X), mRNA.	chrX	0.79265
FAM108C1	NM_021214	NM_021214	uc002bfu.3	Homo sapiens family with sequence similarity 108, member C1 (FAM108C1), mRNA.	chr15	0.79847
ERAP2	NM_001130140	NM_001130140	uc003kmt.3	Homo sapiens endoplasmic reticulum aminopeptidase 2 (ERAP2), transcript variant 2, mRNA.	chr5	0.80685
RPL28	NM_001136135	NM_001136135	uc010yga.2	Homo sapiens ribosomal protein L28 (RPL28), transcript variant 3, mRNA.	chr19	0.80993
RPL19	NM_000981	NM_000981	uc002hrq.1	Homo sapiens ribosomal protein L19 (RPL19), mRNA.	chr17	0.82089
TMC8	NM_152468	NM_152468	uc002jup.2	Homo sapiens transmembrane channel-like 8 (TMC8), mRNA.	chr17	0.82106
RPL19P12	NR_026660		uc011klk.1	Homo sapiens ribosomal protein L19 pseudogene 12 (RPL19P12), non-coding RNA.	chr7	0.82131
RPL28	NM_000991	NM_000991	uc002qkv.3	Homo sapiens ribosomal protein L28 (RPL28), transcript variant 2, mRNA.	chr19	0.82636
HAAO	NM_012205	NM_012205	uc002rst.4	Homo sapiens 3-hydroxyanthranilate 3,4-dioxygenase (HAAO), mRNA.	chr2	0.82668
RPS28	NM_001031	NM_001031	uc002mjn.3	Homo sapiens ribosomal protein S28 (RPS28), mRNA.	chr19	0.82862
CYBASC3	NM_153611	NM_153611	uc001nrg.3	Homo sapiens cytochrome b, ascorbate dependent 3 (CYBASC3), transcript variant 2, mRNA.	chr11	0.83004
RPL29P2	NR_002778		uc002giv.3	Homo sapiens ribosomal protein L29 pseudogene 2 (RPL29P2), non-coding RNA.	chr17	0.83391
TPCN1	NM_017901	NM_017901	uc001tuw.3	Homo sapiens two pore segment channel 1 (TPCN1), transcript variant 2, mRNA.	chr12	0.83619
TOP2B	NM_001068	NM_001068	uc003cdj.2	Homo sapiens topoisomerase (DNA) II beta 180kDa (TOP2B), mRNA.	chr3	0.83647
GIMAP1-GIMAP5	NM_001199577	NM_001199577	uc022apw.1	Homo sapiens GIMAP1-GIMAP5 readthrough (GIMAP1-GIMAP5), mRNA.	chr7	0.83703
MRPS23	NM_016070	NM_016070	uc002ivc.3	Homo sapiens mitochondrial ribosomal protein S23 (MRPS23), nuclear gene encoding mitochondrial protein, mRNA.	chr17	0.83779
ITPKB	NM_002221	NM_002221	uc010pvo.2	Homo sapiens inositol-trisphosphate 3-kinase B (ITPKB), mRNA.	chr1	0.84076
RPL29	NM_000992	NM_000992	uc003dcs.3	Homo sapiens ribosomal protein L29 (RPL29), mRNA.	chr3	0.84382
AIFM1	NM_004208	NM_004208	uc004evg.3	Homo sapiens apoptosis-inducing factor, mitochondrion-associated, 1 (AIFM1), nuclear gene encoding mitochondrial protein, transcript variant 1, mRNA.	chrX	0.84392
CCDC94	NM_018074	NM_018074	uc002lzv.4	Homo sapiens coiled-coil domain containing 94 (CCDC94), mRNA.	chr19	0.8572
SEC22C	NM_032970	NM_032970	uc003clj.3	Homo sapiens SEC22 vesicle trafficking protein homolog C (S. cerevisiae) (SEC22C), transcript variant 1, mRNA.	chr3	0.85849
MKRN2	NM_014160	NM_014160	uc003bxd.3	Homo sapiens makorin ring finger protein 2 (MKRN2), mRNA.	chr3	0.85912
MIF	NM_002415	NM_002415	uc002zyr.1	Homo sapiens macrophage migration inhibitory factor (glycosylation-inhibiting factor) (MIF), mRNA.	chr22	0.86059
CCT7	NM_006429	NM_006429	uc002siz.3	Homo sapiens chaperonin containing TCP1, subunit 7 (eta) (CCT7), transcript variant 1, mRNA.	chr2	0.8607
ATP5G2	NM_005176	NM_005176	uc001sec.3	Homo sapiens ATP synthase, H+ transporting, mitochondrial Fo complex, subunit C2 (subunit 9) (ATP5G2), nuclear gene encoding mitochondrial protein, transcript variant 2, mRNA.	chr12	0.86289
ABCE1	AK315198	NM_002940	uc010iot.3	Homo sapiens ATP-binding cassette, sub-family E (OABP), member 1 (ABCE1), transcript variant 1, mRNA.	chr4	0.87357
RASL10A	NM_001007279	NM_001007279	uc003afg.3	Homo sapiens RAS-like, family 10, member A (RASL10A), transcript variant 2, mRNA.	chr22	0.87486
TOMM20	NM_014765	NM_014765	uc001hwl.3	Homo sapiens translocase of outer mitochondrial membrane 20 homolog (yeast) (TOMM20), nuclear gene encoding mitochondrial protein, mRNA.	chr1	0.87631
RBL2	NM_005611	NM_005611	uc002ehi.4	Homo sapiens retinoblastoma-like 2 (p130) (RBL2), mRNA.	chr16	0.87659
FCGR3B	NM_000570	NM_000570	uc021pdo.1	Homo sapiens Fc fragment of IgG, low affinity IIIb, receptor (CD16b) (FCGR3B), transcript variant 2, mRNA.	chr1	0.87692
COX5A	NM_004255	NM_004255	uc002azi.4	Homo sapiens cytochrome c oxidase subunit Va (COX5A), nuclear gene encoding mitochondrial protein, mRNA.	chr15	0.8778
SEPTIN6		NM_145799	uc004eru.3	Homo sapiens septin 6 (SEPT6), transcript variant I, mRNA.	chrX	0.87835
VAMP4	NM_003762	NM_003762	uc001ghx.2	Homo sapiens vesicle-associated membrane protein 4 (VAMP4), transcript variant 1, mRNA.	chr1	0.88581
DQ574852	DQ574852		uc003yvm.3	Homo sapiens cDNA FLJ38845 fis, clone MESAN2003709.	chr8	0.89653
PPTC7	NM_139283	NM_139283	uc001trh.1	Homo sapiens PTC7 protein phosphatase homolog (S. cerevisiae) (PPTC7), mRNA.	chr12	0.90421
SMC3	NM_005445	NM_005445	uc001kze.3	Homo sapiens structural maintenance of chromosomes 3 (SMC3), mRNA.	chr10	0.90688
PSME1	NM_006263	NM_006263	uc001wmg.3	Homo sapiens proteasome (prosome, macropain) activator subunit 1 (PA28 alpha) (PSME1), transcript variant 1, mRNA.	chr14	0.9093
PLEKHG3	BC073907	NM_015549	uc001xhq.1	Homo sapiens pleckstrin homology domain containing, family G (with RhoGef domain) member 3 (PLEKHG3), mRNA.	chr14	0.90948
SRSF11	BX640645	NM_004768	uc001dev.3	Homo sapiens serine/arginine-rich splicing factor 11 (SRSF11), transcript variant 1, mRNA.	chr1	0.91156
RPL5	NM_000969	NM_000969	uc001doz.3	Homo sapiens ribosomal protein L5 (RPL5), mRNA.	chr1	0.91275
DQ572107	DQ572107		uc002jdy.1	Homo sapiens cDNA FLJ42435 fis, clone BLADE2006849.	chr17	0.91453
GIMAP1	NM_130759	NM_130759	uc003whq.3	Homo sapiens GTPase, IMAP family member 1 (GIMAP1), mRNA.	chr7	0.91779
DHRS4	BC003019	NM_021004	uc001wlc.4	Homo sapiens dehydrogenase/reductase (SDR family) member 4 (DHRS4), mRNA.	chr14	0.92437
RNF144B	NM_182757	NM_182757	uc003ncs.3	Homo sapiens ring finger protein 144B (RNF144B), mRNA.	chr6	0.9367
ST6GALNAC2	NM_006456	NM_006456	uc002jsg.4	Homo sapiens ST6 (alpha-N-acetyl-neuraminyl-2,3-beta-galactosyl-1, 3)-N-acetylgalactosaminide alpha-2,6-sialyltransferase 2 (ST6GALNAC2), mRNA.	chr17	0.93741
EGLN2	NM_080732	NM_080732	uc002opg.4	Homo sapiens egl nine homolog 2 (C. elegans) (EGLN2), transcript variant 3, mRNA.	chr19	0.94427
USP34	NM_014709	NM_014709	uc002sbe.3	Homo sapiens ubiquitin specific peptidase 34 (USP34), mRNA.	chr2	0.94491
TLR6	NM_006068	NM_006068	uc010ifg.2	Homo sapiens toll-like receptor 6 (TLR6), mRNA.	chr4	0.95719
UBR1	NM_174916	NM_174916	uc001zqq.3	Homo sapiens ubiquitin protein ligase E3 component n-recognin 1 (UBR1), mRNA.	chr15	0.96045
C6orf120	NM_001029863	NM_001029863	uc003qxb.3	Homo sapiens chromosome 6 open reading frame 120 (C6orf120), mRNA.	chr6	0.96626
GNB2L1	NM_006098	NM_006098	uc003mni.1	Homo sapiens guanine nucleotide binding protein (G protein), beta polypeptide 2-like 1 (GNB2L1), mRNA.	chr5	0.96642
MLL4	CCDS46055	NM_014727	uc021usv.1	Homo sapiens myeloid/lymphoid or mixed-lineage leukemia 4 (MLL4), mRNA.	chr19	0.96694
UQCRC2	NM_003366	NM_003366	uc002djx.3	Homo sapiens ubiquinol-cytochrome c reductase core protein II (UQCRC2), nuclear gene encoding mitochondrial protein, mRNA.	chr16	0.96914
UBA7	NM_003335	NM_003335	uc003cxr.3	Homo sapiens ubiquitin-like modifier activating enzyme 7 (UBA7), mRNA.	chr3	0.97233
PPP1CC	NM_002710	NM_002710	uc001tru.3	Homo sapiens protein phosphatase 1, catalytic subunit, gamma isozyme (PPP1CC), transcript variant 1, mRNA.	chr12	0.9808
EEF1D	NM_001130056	NM_001130056	uc003yyv.3	Homo sapiens eukaryotic translation elongation factor 1 delta (guanine nucleotide exchange protein) (EEF1D), transcript variant 7, mRNA.	chr8	0.98314
TXNDC12	NM_015913	NM_015913	uc001cti.3	Homo sapiens thioredoxin domain containing 12 (endoplasmic reticulum) (TXNDC12), mRNA.	chr1	0.98388
USP42	NM_032172	NM_032172	uc011jwp.2	Homo sapiens ubiquitin specific peptidase 42 (USP42), mRNA.	chr7	0.9842
KAT6A	NM_006766	NM_006766	uc003xon.4	Homo sapiens K(lysine) acetyltransferase 6A (KAT6A), transcript variant 3, mRNA.	chr8	0.98818
SYTL1	NM_001193308	NM_001193308	uc001bnw.2	Homo sapiens synaptotagmin-like 1 (SYTL1), transcript variant 1, mRNA.	chr1	0.98953
SIRPG	NM_018556	NM_018556	uc002wfm.1	Homo sapiens signal-regulatory protein gamma (SIRPG), transcript variant 1, mRNA.	chr20	0.99759
